# Supplementary material for: Genomic analysis of 61 Chlamydia psittaci strains reveals extensive divergence associated with host preference
Source: BMC Genomics. 2023 May 29;24:288. doi: 10.1186/s12864-023-09370-w (PMC10226258; doi:10.1186/s12864-023-09370-w)
Supplement: Supplementary file 9 — Additional file 9: Table S1. Basic characteristics, assembly state and typing data of all 61 strains included in this study. Table S2. Genetic distances (% identities) calculated from the nucleotide sequence alignment of complete plasticity zones of 53 Chlamydia psittaci strains. Table S3. Multiple blast search for Pmp homologs to strain 6BC in 61 Chlamydia psittaci genomes (best hits). Table S4. Amino acid sequence variation among individual Pmps from 61 Chlamydia psittaci strains. Table S5. Basic parameters of plasmids in C. psittaci strains. Table S6. Genetic distances (% identities) calculated from the nucleotide sequence alignment of 47 C. psittaci plasmids. Table S7. Chlamydia psittaci strains and host organisms. [file 12864_2023_9370_MOESM9_ESM.xlsx]

## Sheet: TableS1_61strains_list
Strain	Size (bp)	No. of CDS	# hypothetical proteins	# scaffolds before reassembly*	# scaffolds after reassembly**	Host	Year of isolation	Country	ompA genotype	SNP type	MLST	PZ type	Clade	NCBI acc.no.
01DC11	1172197	992	247	1	1	swine	?	Germany	A	group I_psittacine	ST 24	PZ 1	1	NC_017289.1/CP002805.1
02DC14	1174466	1005	259	458	1	cattle	2001	Germany	(A)	group I_psittacine	ST 24	PZ 1A	1	GCA_000417565.1
02DC15	1172182	991	248	1	1	cattle	2001	Germany	A	group I_psittacine	ST 24	PZ 1	1	NC_017292.1/CP002806.1
02DC16	1172705	989	252	3	1	cattle	ca. 2001	Germany	(A)	group I_psittacine	ST 24	PZ 1	1	GCA_000415565.2
02DC18	1172909	989	251	89	1	cattle	ca. 2001	Germany	(A)	group I_psittacine	ST 24	PZ 1	1	GCA_000415585.1
02DC21	1172598	992	250	292	1	cattle	ca. 2001	Germany	(A)	group I_psittacine	ST 24	PZ 1	1	GCA_000415605.1
02DC22	1173337	993	250	43	1	cattle	ca. 2001	Germany	(A)	group I_psittacine	ST 24	PZ 1	1	GCA_000415625.1
02DC23	1172698	991	253	41	1	cattle	ca. 2001	Germany	(A)	group I_psittacine	ST 24	PZ 1	1	GCA_000415645.1
02DC24	1172670	994	255	25	1	cattle	ca. 2001	Germany	(A)	group I_psittacine	ST 24	PZ 1	1	GCA_000417585.1
03DC29	1166862	990	249	100	1	amazon parrot	2003	Germany	A	group I_psittacine	ST 24	PZ 1	1	GCA_000415665.1
03DC35	1172720	992	253	13	1	cattle	1986	Germany	(A)	group I_psittacine	ST 24	PZ 1	1	GCA_000415825.1
04DC42	1172856	990	253	9	1	rat	?	Germany	(A)	group I_psittacine	ST 24	PZ 1	1	GCA_000415685.2
08DC60	1172032	998	249	1	1	human	2008	Germany	A	group I_psittacine	ST 24	PZ 1	1	NC_017290.1/CP002807.1
10652_placenta	1162432	980	247	9	8	horse	2016	Australia	(A)	group I_psittacine	ST 24	PZ 1*	1	GCA_002844705.1
6BC	1171660	984	247	2	1	parakeet	1941	USA	A	group I_psittacine	ST 24	PZ 1	1	NC_015470.1/CP002549.1; plasmid p6BC:NC_015217.1/CP002550.1
84/55	1172064	1070	267	2	1	parakeet	ca. 1997	Germany	A	group I_psittacine	ST 24	PZ 1A	1	NC_018619.1/CP003790.1; plasmid pcp8455:NC_018633.1/CP003812.1
84-8471/1	1171990	992	247	851	4	parrot	1984	France	A	group I_psittacine	ST 24	PZ 1	1	GCA_000417845.2
8882_foetus	1163768	982	249	20	19	horse	2016	Australia	(A)	group I_psittacine	ST 24	PZ 1*	1	GCA_002844745.1
8882_placenta	1156899	981	253	17	16	horse	2016	Australia	(A)	group I_psittacine	ST 24	PZ 1*	1	GCA_002844715.1
9945_foetus	1167080	985	246	8	7	horse	2016	Australia	(A)	group I_psittacine	ST 24	PZ 1*	1	GCA_002844755.1
C19/98	1169374	991	249	1	1	sheep	1998	Germany	A	group I_psittacine	ST 24	PZ 1	1	NC_017291.1/CP002804.1
C6/98	1171949	999	251	142	2	rabbit	?	Germany	(A)	group I_psittacine	ST 24	PZ 1A	1	GCA_000417675.1
Cal10	1169283	1001	253	4	3	ferret	1936	USA	(A)	group I_psittacine	ST 24	PZ 1	1	GCA_000204175.2
CB3	1169537	987	253	28	28	sparrow	1991	China	(A)	group I_psittacine	ST 24	PZ 1*	1	GCA_000687415.1
CB7	1167503	986	254	59	44	vinous-throated parrotbill	1991	China	(A)	group I_psittacine	ST 24	PZ 1*	1	GCA_000687395.1
CR009	1164222	988	249	12	1	psittacine	2006	Australia	(A)	group I_psittacine	ST 24	PZ 1	1	NZ_CM004617.1/CM004617.1
DD34	1163748	986	250	5	4	parrot	1949	USA	A	group I_psittacine	ST 24	PZ 1	1	NZ_CM003515.1/CM003515.1
Fa_An	1163781	984	247	58	7	human	2009	Australia	(A)	group I_psittacine	ST 24	PZ 1*	1	GCA_001714595.1
Fr_Da	1164206	985	249	10	6	human	2003	Australia	(A)	group I_psittacine	ST 24	PZ 1*	1	GCA_001714565.1
GIMC 2003:Cps25SM	1166857	986	246	2	1	human	1964	USA	(A)	group I_psittacine	ST 24	PZ 1	1	NZ_CP024453.1/CP024453.1; plasmid pCps25SM:NZ_CP024454.1/CP024454.1
GIMC 2004:CpsAP23	1172364	989	247	2	1	human	1971	Russia	(A)	group I_psittacine	ST 24	PZ 1	1	NZ_CP024455.1/CP024455.1; plasmid pCpsAP23:NZ_CP024456.1/CP024456.1
GIMC 2005:CpsCP1	1172381	990	247	2	1	human	1971	Russia	(A)	group I_psittacine	ST 24	PZ 1	1	NZ_CP024451.1/CP024451.1; plasmid pCpsCP1:NZ_CP024452.1/CP024452.1
Ho_Re_lower	1169870	991	252	78	3	human	2012	Australia	(A)	group I_psittacine	ST 24	PZ 1	1	NZ_CM007184.1/CM007184.1
Ho_Re_upper	1169873	992	251	8	2	human	2012	Australia	(A)	group I_psittacine	ST 24	PZ 1	1	NZ_CM007183.1/CM007183.1
Horse_pl	1169652	990	248	2	1	horse	2014	Australia	A	group I_psittacine	ST 24	PZ 1	1	NZ_CP025423.1/CP025423.1; plasmid pCpHorse_placenta:NZ_CP025424.1/CP025424.1
Po_An	1163707	987	247	9	4	human	2009	Australia	(A)	group I_psittacine	ST 24	PZ 1	1	GCA_001736045.1
RD1	1164076	993	251	2	1	unknown	2011 (publ.)	UK	(A)	group I_psittacine	ST 24	PZ 1	1	FQ482149.1; plasmid pRD1:FQ482150.1
UGA	1164948	987	251	7	6	cockatiel	?	USA	A	group I_psittacine	ST 24	PZ 1	1	NZ_CM003780.1/CM003780.1
VS225	1157385	1054	264	2	1	parakeet	1991	USA	F	group VII_VS225	ST 24	PZ 1A	1	NC_018621.1/CP003793.1; plasmid pcpVS225:NC_018638.1/CP003817.1
Zo_Pa	1168136	991	251	9	5	human	2008	Australia	(A)	group I_psittacine	ST 24	PZ 1	1	NZ_CM004619.1/CM004619.1
99DC5	1175249	996	256	23	1	horse	1999	Germany	(A)	group V_Mat116	ST 218	PZ 1	2	GCA_000415785.1
Ful127	1171317	986	242	2	1	fulmar	2016	Faroe Islands	(A)	group VIII_WC	ST 197	PZ 1	2	NZ_CP033059.1/CP033059.1; plasmid pFul127_1:NZ_CP033060.1/CP033060.1
Mat116	1163362	1003	257	1	1	psittacine	2006	Japan	Mat116	group V_Mat116	ST 208	PZ 1	2	CP002744.1
WC	1172265	1010	252	2	1	cattle	1990	USA	WC	group VIII_WC	ST 32	PZ 1	2	NC_018624.1/CP003796.1; plasmid pcpWC:NC_018639.1/CP003818.1
06-1683	1148941	981	247	345	6	human	2006	France	EB	group II_duck	ST 28	PZ 2	3	GCA_000415845.1
08-2626_L3	1149373	980	248	177	7	duck	2008	France	(EB)	group II_duck	ST 28	PZ 2	3	GCA_000417825.1
AMK	1152497	992	248	2	1	cattle	2017	Russia	(C)	group II_duck	ST 28	PZ 2	3	NZ_CP047319.1/CP047319.1; plasmid pAMK:NZ_CP047320.1/CP047320.1
C1/97	1149323	978	248	208	5	sheep	1997	Germany	C	group II_duck	ST 28	PZ 2	3	GCA_000417655.1
GR9	1147152	994	250	1	1	duck	1960	Germany	C	group II_duck	ST 28	PZ 2	3	NC_018620.1/CP003791.1
Rostinovo-70	1152559	988	247	2	1	cattle	2017	Russia	(C)	group II_duck	ST 28	PZ 2	3	NZ_CP041038.1/CP041038.1; plasmid unnamed:NZ_CP041039.1/CP041039.1
WS-RT-E30	1140789	998	258	2	1	duck	2001	Germany	EB	group II_duck	ST 28	PZ 2	3	NC_018622.1/CP003794.1; plasmid pcpWSRTE30:NC_018640.1/CP003819.1
01DC12	1172182	987	248	2	1	swine	?	Germany	E	group III_pigeon	ST 56	PZ 1B	4	NC_019391.1/HF545614.1; plasmid p01DC12:NC_019392.1/HF545615.1
09DC77	1167565	1001	258	56	2	pigeon	2009	Germany	(B)	group III_pigeon	ST 47	PZ 1B	4	GCA_000415725.1
09DC78	1168223	997	255	89	2	pigeon	2009	Germany	(B)	group III_pigeon	ST 47	PZ 1B	4	GCA_000415745.1
09DC79	1167716	1000	258	67	3	pigeon	2009	Germany	(B)	group III_pigeon	ST 47	PZ 1B	4	GCA_000417605.1
09DC80	1167413	999	255	16	2	pigeon	2009	Germany	(B)	group III_pigeon	ST 47	PZ 1B	4	GCA_000415765.1
CP3	1168150	1062	265	2	1	pigeon	1957	USA	B	group III_pigeon	ST 24	PZ 1B	4	NC_018625.1/CP003797.1; plasmid pcpCP3:NC_018634.1/CP003813.1
Frances	1159687	991	246	3	1	ferret/human	1934	USA	E	group III_pigeon	ST 35	PZ 1B	4	NZ_CM003518.1/CM003518.1
MN (CPMN)	1168490	1001	251	2	1	ferret/human	1934	USA	E	group III_pigeon	ST 35	PZ 1B	4	NC_018627.1/CP003792.1; plasmid pcpMN:NC_018636.1/CP003815.1
M56	1161385	992	248	2	1	muskrat	1961	USA	M56	group IV_M56	ST 31	PZ 2	outside	NC_018623.1/CP003795.1; plasmid pcpM56:NC_018635.1/CP003814.1
NJ1	1161434	991	247	2	1	turkey	1959	USA	D	group IV_turkey	ST 43	PZ 1B	outside	NC_018626.1/CP003798.1; plasmid pcpNJ1:NC_018637.1/CP003816.1
average	1.1693e+06	992.655	251.034
				* incl. plasmids	**excl. plasmids							PZ 1* plasticity zone located on separate contigs
Table S1: Basic characteristics, assembly state and typing data of all 61 strains included in this study

## Sheet: TableS2_PZ_distances_53strains
	Cps_09DC77_PZ	Cps_09DC78_PZ	Cps_09DC79_PZ	Cps_09DC80_PZ	Cps_Frances_PZ	Cps_MN_PZ	Cps_CP3_PZ	Cps_01DC12_PZ	Cps_02DC15_PZ	Cps_84_8471_1_PZ	Cps_01DC11_PZ	Cps_6BC_PZ	Cps_Po_An_PZ (reversed)	Cps_08DC60_PZ	Cps_84_55_PZ	Cps_Zo_Pa_PZ	Cps_C19_98_PZ	Cps_Ho_Re_lower_PZ	Cps_Ho_Re_upper_PZ (reversed)	Cps_Horse_pl_PZ	Cps_02DC22_PZ	Cps_02DC23_PZ	Cps_02DC24_PZ	Cps_C6_98_PZ	Cps_Cal10_PZ	Cps_RD1_PZ	Cps_02DC16_PZ	Cps_04DC42_PZ	Cps_03DC35_PZ	Cps_02DC18_PZ	Cps_02DC21_PZ	Cps_GIMC_2003_Cps25SM_PZ	Cps_02DC14_PZ	Cps_GIMC_2004_CpsAP23_PZ	Cps_03DC29_PZ	Cps_GIMC_2005_CpsCP1_PZ	Cps_UGA_PZ	Cps_CR009_PZ rev_compl	Cps_DD34_PZ	Cps_VS225_PZ	Cps_Mat116_PZ	Cps_99DC5_PZ	Cps_Ful127_PZ	Cps_WC_PZ	Cps_NJ1_PZ	Cps_AMK_PZ	Cps_Rostinovo-70_PZ	Cps_GR9_PZ	Cps_08_2626_L3_PZ
Cps_09DC77_PZ		99.63	99.48	99.2	99.12	99.38	99.35	98.99	98.13	98.18	98.14	95.82	98.18	98.15	98.09	98.17	98.14	98.1	98.1	98.1	98.18	98.17	98.18	96.66	95.77	98.11	97.82	97.8	97.88	97.84	97.85	93.93	97.61	98.07	98.11	98.08	98.18	98.11	98.12	97.98	97.68	97.76	97.96	97.99	95.86	76.33	76.72	77.18	77.6
Cps_09DC78_PZ	99.63		99.57	99.29	99.2	99.47	99.43	99.08	98.22	98.25	98.22	95.89	98.16	98.22	98.17	98.19	98.23	98.18	98.18	98.19	98.28	98.28	98.29	96.75	95.85	98.19	97.91	97.89	97.96	97.93	97.94	94.01	97.7	98.16	98.19	98.16	98.28	98.2	98.21	98.07	97.77	97.85	98.05	98.08	95.95	76.41	76.81	77.27	77.69
Cps_09DC79_PZ	99.48	99.57		99.49	99.41	99.63	99.59	99.24	98.26	98.26	98.26	95.91	98.19	98.25	98.2	98.21	98.26	98.25	98.25	98.25	98.17	98.14	98.18	96.67	95.91	98.26	98.06	98.04	98.12	98.07	98.09	94.18	97.81	98.21	98.25	98.27	98.29	98.26	98.27	98.13	97.83	97.99	98.11	98.15	96.01	76.46	76.85	77.32	77.74
Cps_09DC80_PZ	99.2	99.29	99.49		99.16	99.39	99.35	98.99	97.97	97.98	97.97	95.63	97.91	97.97	97.92	97.93	97.98	97.97	97.97	97.97	97.89	97.86	97.89	96.4	95.64	97.97	97.78	97.76	97.84	97.79	97.81	93.93	97.52	97.93	97.97	97.98	98	97.98	97.99	97.85	97.55	97.71	97.83	97.87	95.73	76.15	76.54	77	77.42
Cps_Frances_PZ	99.12	99.2	99.41	99.16		99.65	99.52	99.15	97.99	97.97	97.99	95.63	97.9	97.96	97.93	97.94	97.99	97.98	97.98	97.98	97.89	97.87	97.89	96.41	95.65	97.99	97.81	97.78	97.86	97.81	97.83	93.95	97.55	97.95	98.02	98	98.02	97.99	98	97.86	97.57	97.73	97.85	97.89	95.74	76.41	76.81	77.27	77.69
Cps_MN_PZ	99.38	99.47	99.63	99.39	99.65		99.87	99.48	98.2	98.2	98.2	95.85	98.12	98.18	98.14	98.15	98.2	98.2	98.2	98.2	98.15	98.12	98.15	96.66	95.86	98.21	98.01	97.99	98.07	98.04	98.04	94.26	97.75	98.22	98.24	98.21	98.23	98.21	98.22	98.08	97.78	97.96	98.07	98.11	95.96	76.47	76.87	77.33	77.75
Cps_CP3_PZ	99.35	99.43	99.59	99.35	99.52	99.87		99.46	98.22	98.22	98.23	95.87	98.14	98.21	98.17	98.16	98.23	98.22	98.22	98.22	98.17	98.15	98.17	96.68	95.89	98.24	98.03	98.01	98.09	98.06	98.06	94.29	97.77	98.25	98.25	98.23	98.25	98.23	98.24	98.11	97.81	97.99	98.1	98.13	95.99	76.49	76.89	77.35	77.77
Cps_01DC12_PZ	98.99	99.08	99.24	98.99	99.15	99.48	99.46		98.16	98.18	98.17	95.83	98.09	98.16	98.12	98.11	98.18	98.17	98.17	98.18	98.12	98.09	98.12	96.63	95.84	98.18	97.98	97.96	98.04	98.01	98.01	94.25	97.72	98.21	98.21	98.18	98.2	98.19	98.2	98.05	97.75	97.94	98.05	98.07	95.93	76.44	76.83	77.29	77.71
Cps_02DC15_PZ	98.13	98.22	98.26	97.97	97.99	98.2	98.22	98.16		99.8	99.98	97.47	99.71	99.95	99.91	99.74	99.98	99.88	99.88	99.88	99.7	99.69	99.71	98.25	97.42	99.89	99.55	99.51	99.59	99.54	99.56	95.49	99.32	99.88	99.87	99.8	99.82	99.89	99.88	99.6	98.91	97.7	97.92	97.95	96.78	76.87	77.27	77.73	78.15
Cps_84_8471_1_PZ	98.18	98.25	98.26	97.98	97.97	98.2	98.22	98.18	99.8		99.8	97.33	99.75	99.81	99.75	99.76	99.81	99.76	99.76	99.76	99.72	99.7	99.73	98.21	97.31	99.76	99.48	99.46	99.54	99.5	99.51	95.35	99.25	99.73	99.76	99.73	99.81	99.77	99.75	99.47	98.79	97.59	97.8	97.83	96.67	76.76	77.16	77.62	78.04
Cps_01DC11_PZ	98.14	98.22	98.26	97.97	97.99	98.2	98.23	98.17	99.98	99.8		97.47	99.71	99.95	99.91	99.74	99.98	99.88	99.88	99.88	99.71	99.68	99.72	98.25	97.42	99.89	99.53	99.51	99.59	99.54	99.57	95.5	99.31	99.88	99.87	99.8	99.82	99.89	99.88	99.6	98.91	97.7	97.92	97.95	96.78	76.87	77.27	77.73	78.15
Cps_6BC_PZ	95.82	95.89	95.91	95.63	95.63	95.85	95.87	95.83	97.47	97.33	97.47		97.25	97.51	97.43	97.26	97.49	97.38	97.38	97.38	97.21	97.19	97.22	95.78	99.85	97.39	97.03	97.01	97.09	97.05	97.06	97.9	96.81	97.4	97.39	97.29	97.32	97.39	97.41	97.14	96.44	95.34	95.56	95.58	94.32	74.92	75.31	75.77	76.17
Cps_Po_An_PZ (reversed)	98.18	98.16	98.19	97.91	97.9	98.12	98.14	98.09	99.71	99.75	99.71	97.25		99.73	99.66	99.75	99.72	99.69	99.69	99.69	99.64	99.61	99.64	98.12	97.24	99.69	99.39	99.37	99.45	99.41	99.42	95.25	99.16	99.63	99.68	99.66	99.74	99.7	99.69	99.41	98.72	97.5	97.73	97.76	96.59	76.68	77.08	77.54	77.96
Cps_08DC60_PZ	98.15	98.22	98.25	97.97	97.96	98.18	98.21	98.16	99.95	99.81	99.95	97.51	99.73		99.91	99.74	99.97	99.86	99.86	99.86	99.69	99.67	99.7	98.24	97.41	99.87	99.51	99.49	99.57	99.52	99.54	95.5	99.28	99.89	99.87	99.77	99.8	99.88	99.86	99.59	98.89	97.69	97.91	97.93	96.76	76.86	77.26	77.72	78.14
Cps_84_55_PZ	98.09	98.17	98.2	97.92	97.93	98.14	98.17	98.12	99.91	99.75	99.91	97.43	99.66	99.91		99.68	99.93	99.82	99.82	99.82	99.64	99.62	99.65	98.19	97.37	99.83	99.47	99.45	99.53	99.48	99.5	95.45	99.25	99.84	99.83	99.73	99.76	99.84	99.82	99.54	98.85	97.64	97.86	97.89	96.73	76.82	77.22	77.68	78.1
Cps_Zo_Pa_PZ	98.17	98.19	98.21	97.93	97.94	98.15	98.16	98.11	99.74	99.76	99.74	97.26	99.75	99.74	99.68		99.74	99.7	99.7	99.7	99.65	99.62	99.64	98.12	97.25	99.71	99.42	99.39	99.47	99.42	99.44	95.26	99.19	99.64	99.71	99.69	99.77	99.71	99.7	99.4	98.74	97.52	97.75	97.78	96.62	76.7	77.1	77.57	77.98
Cps_C19_98_PZ	98.14	98.23	98.26	97.98	97.99	98.2	98.23	98.18	99.98	99.81	99.98	97.49	99.72	99.97	99.93	99.74		99.88	99.88	99.89	99.71	99.69	99.72	98.26	97.43	99.9	99.53	99.51	99.59	99.55	99.56	95.51	99.31	99.9	99.89	99.8	99.83	99.9	99.88	99.61	98.92	97.7	97.92	97.96	96.79	76.88	77.28	77.74	78.16
Cps_Ho_Re_lower_PZ	98.1	98.18	98.25	97.97	97.98	98.2	98.22	98.17	99.88	99.76	99.88	97.38	99.69	99.86	99.82	99.7	99.88		100	100	99.66	99.64	99.67	98.21	97.53	99.96	99.58	99.56	99.64	99.6	99.61	95.5	99.36	99.89	99.88	99.86	99.79	99.98	99.97	99.66	98.98	97.75	97.99	98.02	96.86	76.92	77.32	77.78	78.2
Cps_Ho_Re_upper_PZ (reversed)	98.1	98.18	98.25	97.97	97.98	98.2	98.22	98.17	99.88	99.76	99.88	97.38	99.69	99.86	99.82	99.7	99.88	100		100	99.66	99.64	99.67	98.21	97.53	99.96	99.58	99.56	99.64	99.6	99.61	95.5	99.36	99.89	99.88	99.86	99.79	99.98	99.97	99.66	98.98	97.75	97.99	98.02	96.86	76.92	77.32	77.78	78.2
Cps_Horse_pl_PZ	98.1	98.19	98.25	97.97	97.98	98.2	98.22	98.18	99.88	99.76	99.88	97.38	99.69	99.86	99.82	99.7	99.89	100	100		99.66	99.64	99.67	98.22	97.53	99.97	99.59	99.57	99.65	99.6	99.62	95.51	99.36	99.9	99.88	99.86	99.8	99.99	99.97	99.66	98.98	97.76	98	98.03	96.86	76.92	77.32	77.78	78.2
Cps_02DC22_PZ	98.18	98.28	98.17	97.89	97.89	98.15	98.17	98.12	99.7	99.72	99.71	97.21	99.64	99.69	99.64	99.65	99.71	99.66	99.66	99.66		99.76	99.78	98.21	97.21	99.67	99.38	99.36	99.44	99.41	99.41	95.27	99.15	99.64	99.67	99.64	99.77	99.67	99.66	99.37	98.7	97.5	97.71	97.74	96.57	76.69	77.09	77.55	77.97
Cps_02DC23_PZ	98.17	98.28	98.14	97.86	97.87	98.12	98.15	98.09	99.69	99.7	99.68	97.19	99.61	99.67	99.62	99.62	99.69	99.64	99.64	99.64	99.76		99.76	98.19	97.19	99.65	99.37	99.34	99.41	99.38	99.39	95.25	99.14	99.61	99.64	99.62	99.75	99.65	99.63	99.35	98.67	97.47	97.69	97.71	96.55	76.67	77.07	77.53	77.95
Cps_02DC24_PZ	98.18	98.29	98.18	97.89	97.89	98.15	98.17	98.12	99.71	99.73	99.72	97.22	99.64	99.7	99.65	99.64	99.72	99.67	99.67	99.67	99.78	99.76		98.22	97.22	99.68	99.39	99.37	99.45	99.41	99.42	95.28	99.16	99.65	99.68	99.65	99.77	99.68	99.66	99.38	98.7	97.51	97.72	97.74	96.58	76.7	77.1	77.56	77.98
Cps_C6_98_PZ	96.66	96.75	96.67	96.4	96.41	96.66	96.68	96.63	98.25	98.21	98.25	95.78	98.12	98.24	98.19	98.12	98.26	98.21	98.21	98.22	98.21	98.19	98.22		95.79	98.22	97.93	97.91	97.99	97.96	97.96	93.87	97.71	98.19	98.21	98.18	98.22	98.23	98.21	97.94	97.27	96.09	96.3	96.32	95.18	75.25	75.63	76.09	76.49
Cps_Cal10_PZ	95.77	95.85	95.91	95.64	95.65	95.86	95.89	95.84	97.42	97.31	97.42	99.85	97.24	97.41	97.37	97.25	97.43	97.53	97.53	97.53	97.21	97.19	97.22	95.79		97.51	97.13	97.11	97.19	97.15	97.16	97.93	96.91	97.44	97.43	97.4	97.34	97.53	97.51	97.21	96.54	95.41	95.64	95.67	94.41	74.99	75.38	75.84	76.25
Cps_RD1_PZ	98.11	98.19	98.26	97.97	97.99	98.21	98.24	98.18	99.89	99.76	99.89	97.39	99.69	99.87	99.83	99.71	99.9	99.96	99.96	99.97	99.67	99.65	99.68	98.22	97.51		99.59	99.57	99.65	99.6	99.62	95.51	99.37	99.9	99.89	99.87	99.8	99.98	99.96	99.66	99	97.76	98.02	98.05	96.88	76.94	77.34	77.8	78.22
Cps_02DC16_PZ	97.82	97.91	98.06	97.78	97.81	98.01	98.03	97.98	99.55	99.48	99.53	97.03	99.39	99.51	99.47	99.42	99.53	99.58	99.58	99.59	99.38	99.37	99.39	97.93	97.13	99.59		99.66	99.63	99.65	99.66	95.32	99.15	99.54	99.59	99.61	99.52	99.59	99.58	99.29	98.62	97.77	97.68	97.71	96.49	76.58	76.98	77.44	77.86
Cps_04DC42_PZ	97.8	97.89	98.04	97.76	97.78	97.99	98.01	97.96	99.51	99.46	99.51	97.01	99.37	99.49	99.45	99.39	99.51	99.56	99.56	99.57	99.36	99.34	99.37	97.91	97.11	99.57	99.66		99.61	99.62	99.64	95.3	99.12	99.52	99.57	99.58	99.49	99.57	99.56	99.27	98.6	97.78	97.66	97.69	96.47	76.57	76.96	77.42	77.84
Cps_03DC35_PZ	97.88	97.96	98.12	97.84	97.86	98.07	98.09	98.04	99.59	99.54	99.59	97.09	99.45	99.57	99.53	99.47	99.59	99.64	99.64	99.65	99.44	99.41	99.45	97.99	97.19	99.65	99.63	99.61		99.65	99.67	95.38	99.19	99.6	99.65	99.66	99.57	99.65	99.64	99.35	98.68	97.73	97.74	97.77	96.55	76.64	77.04	77.5	77.92
Cps_02DC18_PZ	97.84	97.93	98.07	97.79	97.81	98.04	98.06	98.01	99.54	99.5	99.54	97.05	99.41	99.52	99.48	99.42	99.55	99.6	99.6	99.6	99.41	99.38	99.41	97.96	97.15	99.6	99.65	99.62	99.65		99.71	95.35	99.14	99.57	99.6	99.61	99.53	99.61	99.59	99.31	98.63	97.75	97.7	97.73	96.51	76.6	77	77.46	77.88
Cps_02DC21_PZ	97.85	97.94	98.09	97.81	97.83	98.04	98.06	98.01	99.56	99.51	99.57	97.06	99.42	99.54	99.5	99.44	99.56	99.61	99.61	99.62	99.41	99.39	99.42	97.96	97.16	99.62	99.66	99.64	99.67	99.71		95.35	99.16	99.57	99.62	99.63	99.55	99.62	99.61	99.32	98.65	97.75	97.71	97.74	96.52	76.61	77.01	77.47	77.89
Cps_GIMC_2003_Cps25SM_PZ	93.93	94.01	94.18	93.93	93.95	94.26	94.29	94.25	95.49	95.35	95.5	97.9	95.25	95.5	95.45	95.26	95.51	95.5	95.5	95.51	95.27	95.25	95.28	93.87	97.93	95.51	95.32	95.3	95.38	95.35	95.35		94.99	95.61	95.51	95.5	95.36	95.51	95.5	95.23	94.6	93.71	93.83	93.84	92.5	73.45	73.83	74.28	74.68
Cps_02DC14_PZ	97.61	97.7	97.81	97.52	97.55	97.75	97.77	97.72	99.32	99.25	99.31	96.81	99.16	99.28	99.25	99.19	99.31	99.36	99.36	99.36	99.15	99.14	99.16	97.71	96.91	99.37	99.15	99.12	99.19	99.14	99.16	94.99		99.32	99.36	99.38	99.29	99.37	99.35	99.07	98.4	97.25	97.41	97.45	96.28	76.39	76.78	77.24	77.66
Cps_GIMC_2004_CpsAP23_PZ	98.07	98.16	98.21	97.93	97.95	98.22	98.25	98.21	99.88	99.73	99.88	97.4	99.63	99.89	99.84	99.64	99.9	99.89	99.89	99.9	99.64	99.61	99.65	98.19	97.44	99.9	99.54	99.52	99.6	99.57	99.57	95.61	99.32		99.9	99.82	99.75	99.9	99.89	99.61	98.92	97.74	97.94	97.96	96.79	76.87	77.27	77.74	78.16
Cps_03DC29_PZ	98.11	98.19	98.25	97.97	98.02	98.24	98.25	98.21	99.87	99.76	99.87	97.39	99.68	99.87	99.83	99.71	99.89	99.88	99.88	99.88	99.67	99.64	99.68	98.21	97.43	99.89	99.59	99.57	99.65	99.6	99.62	95.51	99.36	99.9		99.85	99.8	99.9	99.88	99.6	98.91	97.7	97.92	97.95	96.78	76.85	77.25	77.72	78.14
Cps_GIMC_2005_CpsCP1_PZ	98.08	98.16	98.27	97.98	98	98.21	98.23	98.18	99.8	99.73	99.8	97.29	99.66	99.77	99.73	99.69	99.8	99.86	99.86	99.86	99.64	99.62	99.65	98.18	97.4	99.87	99.61	99.58	99.66	99.61	99.63	95.5	99.38	99.82	99.85		99.78	99.86	99.85	99.56	98.89	97.7	97.89	97.93	96.76	76.84	77.24	77.7	78.12
Cps_UGA_PZ	98.18	98.28	98.29	98	98.02	98.23	98.25	98.2	99.82	99.81	99.82	97.32	99.74	99.8	99.76	99.77	99.83	99.79	99.79	99.8	99.77	99.75	99.77	98.22	97.34	99.8	99.52	99.49	99.57	99.53	99.55	95.36	99.29	99.75	99.8	99.78		99.81	99.79	99.5	98.83	97.61	97.83	97.87	96.7	76.78	77.18	77.65	78.06
Cps_CR009_PZ rev_compl	98.11	98.2	98.26	97.98	97.99	98.21	98.23	98.19	99.89	99.77	99.89	97.39	99.7	99.88	99.84	99.71	99.9	99.98	99.98	99.99	99.67	99.65	99.68	98.23	97.53	99.98	99.59	99.57	99.65	99.61	99.62	95.51	99.37	99.9	99.9	99.86	99.81		99.98	99.68	98.99	97.76	98.01	98.04	96.87	76.93	77.34	77.8	78.22
Cps_DD34_PZ	98.12	98.21	98.27	97.99	98	98.22	98.24	98.2	99.88	99.75	99.88	97.41	99.69	99.86	99.82	99.7	99.88	99.97	99.97	99.97	99.66	99.63	99.66	98.21	97.51	99.96	99.58	99.56	99.64	99.59	99.61	95.5	99.35	99.89	99.88	99.85	99.79	99.98		99.69	98.99	97.77	98.02	98.05	96.88	76.93	77.33	77.8	78.22
Cps_VS225_PZ	97.98	98.07	98.13	97.85	97.86	98.08	98.11	98.05	99.6	99.47	99.6	97.14	99.41	99.59	99.54	99.4	99.61	99.66	99.66	99.66	99.37	99.35	99.38	97.94	97.21	99.66	99.29	99.27	99.35	99.31	99.32	95.23	99.07	99.61	99.6	99.56	99.5	99.68	99.69		98.84	97.63	97.82	97.87	96.97	76.76	77.17	77.63	78.04
Cps_Mat116_PZ	97.68	97.77	97.83	97.55	97.57	97.78	97.81	97.75	98.91	98.79	98.91	96.44	98.72	98.89	98.85	98.74	98.92	98.98	98.98	98.98	98.7	98.67	98.7	97.27	96.54	99	98.62	98.6	98.68	98.63	98.65	94.6	98.4	98.92	98.91	98.89	98.83	98.99	98.99	98.84		97.7	97.9	97.9	96.85	76.98	77.38	77.84	78.26
Cps_99DC5_PZ	97.76	97.85	97.99	97.71	97.73	97.96	97.99	97.94	97.7	97.59	97.7	95.34	97.5	97.69	97.64	97.52	97.7	97.75	97.75	97.76	97.5	97.47	97.51	96.09	95.41	97.76	97.77	97.78	97.73	97.75	97.75	93.71	97.25	97.74	97.7	97.7	97.61	97.76	97.77	97.63	97.7		99.42	99.43	96.39	76.68	77.08	77.54	77.95
Cps_Ful127_PZ	97.96	98.05	98.11	97.83	97.85	98.07	98.1	98.05	97.92	97.8	97.92	95.56	97.73	97.91	97.86	97.75	97.92	97.99	97.99	98	97.71	97.69	97.72	96.3	95.64	98.02	97.68	97.66	97.74	97.7	97.71	93.83	97.41	97.94	97.92	97.89	97.83	98.01	98.02	97.82	97.9	99.42		99.77	96.61	76.89	77.3	77.76	78.17
Cps_WC_PZ	97.99	98.08	98.15	97.87	97.89	98.11	98.13	98.07	97.95	97.83	97.95	95.58	97.76	97.93	97.89	97.78	97.96	98.02	98.02	98.03	97.74	97.71	97.74	96.32	95.67	98.05	97.71	97.69	97.77	97.73	97.74	93.84	97.45	97.96	97.95	97.93	97.87	98.04	98.05	97.87	97.9	99.43	99.77		96.64	76.87	77.27	77.73	78.14
Cps_NJ1_PZ	95.86	95.95	96.01	95.73	95.74	95.96	95.99	95.93	96.78	96.67	96.78	94.32	96.59	96.76	96.73	96.62	96.79	96.86	96.86	96.86	96.57	96.55	96.58	95.18	94.41	96.88	96.49	96.47	96.55	96.51	96.52	92.5	96.28	96.79	96.78	96.76	96.7	96.87	96.88	96.97	96.85	96.39	96.61	96.64		76.61	77.01	77.47	77.87
Cps_AMK_PZ	76.33	76.41	76.46	76.15	76.41	76.47	76.49	76.44	76.87	76.76	76.87	74.92	76.68	76.86	76.82	76.7	76.88	76.92	76.92	76.92	76.69	76.67	76.7	75.25	74.99	76.94	76.58	76.57	76.64	76.6	76.61	73.45	76.39	76.87	76.85	76.84	76.78	76.93	76.93	76.76	76.98	76.68	76.89	76.87	76.61		99.9	98.8	98.26
Cps_Rostinovo-70_PZ	76.72	76.81	76.85	76.54	76.81	76.87	76.89	76.83	77.27	77.16	77.27	75.31	77.08	77.26	77.22	77.1	77.28	77.32	77.32	77.32	77.09	77.07	77.1	75.63	75.38	77.34	76.98	76.96	77.04	77	77.01	73.83	76.78	77.27	77.25	77.24	77.18	77.34	77.33	77.17	77.38	77.08	77.3	77.27	77.01	99.9		98.88	98.34
Cps_GR9_PZ	77.18	77.27	77.32	77	77.27	77.33	77.35	77.29	77.73	77.62	77.73	75.77	77.54	77.72	77.68	77.57	77.74	77.78	77.78	77.78	77.55	77.53	77.56	76.09	75.84	77.8	77.44	77.42	77.5	77.46	77.47	74.28	77.24	77.74	77.72	77.7	77.65	77.8	77.8	77.63	77.84	77.54	77.76	77.73	77.47	98.8	98.88		99.31
Cps_08_2626_L3_PZ	77.6	77.69	77.74	77.42	77.69	77.75	77.77	77.71	78.15	78.04	78.15	76.17	77.96	78.14	78.1	77.98	78.16	78.2	78.2	78.2	77.97	77.95	77.98	76.49	76.25	78.22	77.86	77.84	77.92	77.88	77.89	74.68	77.66	78.16	78.14	78.12	78.06	78.22	78.22	78.04	78.26	77.95	78.17	78.14	77.87	98.26	98.34	99.31
Cps_06_1683_PZ	77.6	77.69	77.74	77.42	77.69	77.75	77.77	77.71	78.15	78.04	78.15	76.17	77.96	78.14	78.1	77.98	78.16	78.2	78.2	78.2	77.97	77.95	77.98	76.49	76.25	78.22	77.86	77.84	77.92	77.88	77.89	74.68	77.66	78.16	78.14	78.12	78.06	78.22	78.22	78.04	78.26	77.95	78.17	78.14	77.87	98.26	98.34	99.31	100
Cps_C1_97_PZ	77.98	78.07	78.11	77.79	78.06	78.13	78.15	78.09	78.53	78.42	78.53	76.54	78.34	78.52	78.48	78.36	78.54	78.58	78.58	78.58	78.35	78.33	78.36	76.85	76.62	78.61	78.24	78.22	78.3	78.26	78.27	75.04	78.03	78.54	78.52	78.5	78.44	78.6	78.6	78.43	78.64	78.34	78.56	78.53	78.27	98.12	98.21	99.32	99.84
Cps_WS_RT_E30_PZ	77.97	78.06	78.1	77.78	78.05	78.12	78.14	78.07	78.52	78.41	78.52	76.53	78.32	78.51	78.47	78.35	78.53	78.57	78.57	78.57	78.33	78.32	78.35	76.84	76.6	78.59	78.22	78.21	78.29	78.25	78.26	75.03	78.02	78.52	78.5	78.49	78.43	78.59	78.58	78.42	78.62	78.33	78.55	78.52	78.25	98.11	98.2	99.3	99.83
Cps_M56_PZ	77.22	77.3	77.36	77.08	77.31	77.33	77.35	77.33	77.82	77.73	77.83	75.7	77.65	77.81	77.77	77.67	77.83	77.87	77.87	77.87	77.65	77.63	77.67	76.29	75.76	77.89	77.57	77.56	77.63	77.59	77.6	74.24	77.37	77.83	77.81	77.8	77.74	77.89	77.9	77.81	77.86	77.55	77.73	77.73	77.63	85.28	85.73	86.25	86.7
Table S2: Genetic distances (% identities) calculated from the nucleotide sequence alignment of complete plasticity zones of 53 C. psittaci strains
[truncated: 4 more columns]

## Sheet: TableS3_Pmp_best_hits
qseqid	sseqid	pident	length	mismatch	gapopen	gaps	qstart	qend	qlen	sstart	send	slen	evalue	bitscore	aln/query	count
Pmp1_B	cps_01DC11_GCA_000270405_hsa_AAKBLNEC_00221	100	1797	0	0	0	1	1797	1797	1	1797	1797	0	3665	1	12
Pmp2_A	cps_01DC11_GCA_000270405_hsa_AAKBLNEC_00222	100	933	0	0	0	1	933	933	1	933	933	0	1913	1	11
Pmp3_E/F	cps_01DC11_GCA_000270405_hsa_AAKBLNEC_00287	100	1000	0	0	0	1	1000	1000	1	1000	1000	0	2058	1	10
Pmp4_E/F	cps_01DC11_GCA_000270405_hsa_AAKBLNEC_00288	99.056	953	9	0	0	1	953	961	1	953	957	0	1957	0.991675	12
Pmp5_E/F	cps_01DC11_GCA_000270405_hsa_AAKBLNEC_00289	100	354	0	0	0	1	354	354	1	354	354	0	738	1	3
Pmp6_H	cps_01DC11_GCA_000270405_hsa_AAKBLNEC_00290	100	984	0	0	0	1	984	984	1	984	984	0	2010	1	12
Pmp7_G/I	cps_01DC11_GCA_000270405_hsa_AAKBLNEC_00291	100	1043	0	0	0	1	1043	1043	1	1043	1043	0	2133	1	11
Pmp8_G/I	cps_01DC11_GCA_000270405_hsa_AAKBLNEC_00292	100	721	0	0	0	131	851	851	1	721	721	0	1493	0.847239	11
Pmp9_G/I	cps_01DC11_GCA_000270405_hsa_AAKBLNEC_00293	100	705	0	0	0	240	944	944	1	705	705	0	1455	0.746822	12
Pmp10_G/I	cps_01DC11_GCA_000270405_hsa_AAKBLNEC_00295	100	840	0	0	0	1	840	840	1	840	840	0	1727	1	11
Pmp11_G/I	cps_01DC11_GCA_000270405_hsa_AAKBLNEC_00296	100	849	0	0	0	1	849	849	1	849	849	0	1744	1	12
Pmp12_G/I	cps_01DC11_GCA_000270405_hsa_AAKBLNEC_00297	100	854	0	0	0	1	854	854	1	854	854	0	1753	1	9
Pmp19_G/I	cps_01DC11_GCA_000270405_hsa_AAKBLNEC_00297	77.661	855	172	13	19	1	837	837	1	854	854	0	1315	1.02151	9
Pmp20_G/I	cps_01DC11_GCA_000270405_hsa_AAKBLNEC_00297	83.743	855	132	5	7	1	849	849	1	854	854	0	1456	1.00707	9
Pmp21_G/I	cps_01DC11_GCA_000270405_hsa_AAKBLNEC_00297	84.678	855	122	6	9	1	847	847	1	854	854	0	1457	1.00945	9
Pmp13_G/I	cps_01DC11_GCA_000270405_hsa_AAKBLNEC_00298	100	843	0	0	0	1	843	843	1	843	843	0	1740	1	9
Pmp14_G/I	cps_01DC11_GCA_000270405_hsa_AAKBLNEC_00299	99.882	847	1	0	0	1	847	847	1	847	847	0	1730	1	9
Pmp15_G/I	cps_01DC11_GCA_000270405_hsa_AAKBLNEC_00300	99.065	856	6	2	2	1	855	855	1	855	855	0	1731	1.00117	9
Pmp17_G/I	cps_01DC11_GCA_000270405_hsa_AAKBLNEC_00300	99.065	856	6	2	2	1	855	855	1	855	855	0	1731	1.00117	9
Pmp16_G/I	cps_01DC11_GCA_000270405_hsa_AAKBLNEC_00301	100	926	0	0	0	1	926	926	1	926	926	0	1894	1	14
Pmp22_D	cps_01DC11_GCA_000270405_hsa_AAKBLNEC_00825	100	1534	0	0	0	1	1534	1534	1	1534	1534	0	3132	1	8
Pmp1_B	cps_01DC12_GCF_000317995_hsa_FPFNPBPF_00219	97.774	1797	40	0	0	1	1797	1797	1	1797	1797	0	3576	1	11
Pmp2_A	cps_01DC12_GCF_000317995_hsa_FPFNPBPF_00220	99.678	933	3	0	0	1	933	933	1	933	933	0	1909	1	12
Pmp3_E/F	cps_01DC12_GCF_000317995_hsa_FPFNPBPF_00285	85.9	1000	141	0	0	1	1000	1000	1	1000	1000	0	1748	1	12
Pmp4_E/F	cps_01DC12_GCF_000317995_hsa_FPFNPBPF_00286	96.881	962	29	1	1	1	961	961	1	962	962	0	1924	1.00104	12
Pmp5_E/F	cps_01DC12_GCF_000317995_hsa_FPFNPBPF_00287	99.153	354	3	0	0	1	354	354	1	354	354	0	734	1	3
Pmp6_H	cps_01DC12_GCF_000317995_hsa_FPFNPBPF_00288	94.721	985	50	2	2	1	984	984	1	984	984	0	1904	1.00102	12
Pmp7_G/I	cps_01DC12_GCF_000317995_hsa_FPFNPBPF_00289	91.179	1043	84	3	8	1	1043	1043	1	1035	1035	0	1858	1	12
Pmp8_G/I	cps_01DC12_GCF_000317995_hsa_FPFNPBPF_00290	99.213	635	5	0	0	217	851	851	31	665	665	0	1307	0.746181	12
Pmp9_G/I	cps_01DC12_GCF_000317995_hsa_FPFNPBPF_00291	90.496	947	78	2	12	1	944	944	1	938	938	0	1681	1.00318	10
Pmp10_G/I	cps_01DC12_GCF_000317995_hsa_FPFNPBPF_00292	99.048	840	8	0	0	1	840	840	1	840	840	0	1710	1	11
Pmp11_G/I	cps_01DC12_GCF_000317995_hsa_FPFNPBPF_00293	99.411	849	5	0	0	1	849	849	1	849	849	0	1732	1	11
Pmp12_G/I	cps_01DC12_GCF_000317995_hsa_FPFNPBPF_00294	91.939	856	65	3	4	1	854	854	1	854	854	0	1583	1.00234	9
Pmp14_G/I	cps_01DC12_GCF_000317995_hsa_FPFNPBPF_00294	77.4	854	186	5	7	1	847	847	1	854	854	0	1342	1.00826	8
Pmp20_G/I	cps_01DC12_GCF_000317995_hsa_FPFNPBPF_00294	83.021	854	140	4	5	1	849	849	1	854	854	0	1441	1.00589	9
Pmp13_G/I	cps_01DC12_GCF_000317995_hsa_FPFNPBPF_00295	88.626	844	93	2	3	1	843	843	1	842	842	0	1538	1.00119	8
Pmp16_G/I	cps_01DC12_GCF_000317995_hsa_FPFNPBPF_00297	99.568	926	4	0	0	1	926	926	1	926	926	0	1889	1	12
Pmp19_G/I	cps_01DC12_GCF_000317995_hsa_FPFNPBPF_00634	80.941	850	148	8	14	1	837	837	1	849	849	0	1371	1.01553	9
Pmp15_G/I	cps_01DC12_GCF_000317995_hsa_FPFNPBPF_00637	85.848	855	114	5	7	1	855	855	1	848	848	0	1469	1	8
Pmp17_G/I	cps_01DC12_GCF_000317995_hsa_FPFNPBPF_00637	85.848	855	114	5	7	1	855	855	1	848	848	0	1469	1	8
Pmp21_G/I	cps_01DC12_GCF_000317995_hsa_FPFNPBPF_00637	87.089	852	101	6	9	1	847	847	1	848	848	0	1508	1.0059	9
Pmp22_D	cps_01DC12_GCF_000317995_hsa_FPFNPBPF_00819	99.544	1534	7	0	0	1	1534	1534	1	1534	1534	0	3121	1	10
Pmp22_D	cps_02DC14_GCA_000417565_hsa_IKLMMPNG_00188	99.028	1544	5	1	10	1	1534	1534	1	1544	1544	0	3113	1.00652	7
Pmp1_B	cps_02DC14_GCA_000417565_hsa_IKLMMPNG_00624	100	1797	0	0	0	1	1797	1797	1	1797	1797	0	3665	1	7
Pmp2_A	cps_02DC14_GCA_000417565_hsa_IKLMMPNG_00625	100	933	0	0	0	1	933	933	1	933	933	0	1913	1	6
Pmp3_E/F	cps_02DC14_GCA_000417565_hsa_IKLMMPNG_00691	100	1000	0	0	0	1	1000	1000	1	1000	1000	0	2058	1	7
Pmp4_E/F	cps_02DC14_GCA_000417565_hsa_IKLMMPNG_00692	99.896	961	1	0	0	1	961	961	1	961	961	0	1989	1	7
Pmp5_E/F	cps_02DC14_GCA_000417565_hsa_IKLMMPNG_00693	100	354	0	0	0	1	354	354	1	354	354	0	738	1	3
Pmp6_H	cps_02DC14_GCA_000417565_hsa_IKLMMPNG_00694	99.089	988	5	1	4	1	984	984	1	988	988	0	1994	1.00407	6
Pmp7_G/I	cps_02DC14_GCA_000417565_hsa_IKLMMPNG_00695	100	1043	0	0	0	1	1043	1043	1	1043	1043	0	2133	1	8
Pmp8_G/I	cps_02DC14_GCA_000417565_hsa_IKLMMPNG_00696	100	682	0	0	0	131	812	851	1	682	682	0	1414	0.80141	8
Pmp9_G/I	cps_02DC14_GCA_000417565_hsa_IKLMMPNG_00698	97.51	723	0	1	18	240	944	944	1	723	723	0	1445	0.76589	7
Pmp10_G/I	cps_02DC14_GCA_000417565_hsa_IKLMMPNG_00700	100	840	0	0	0	1	840	840	1	840	840	0	1727	1	6
Pmp11_G/I	cps_02DC14_GCA_000417565_hsa_IKLMMPNG_00702	100	676	0	0	0	1	676	849	1	676	711	0	1386	0.796231	8
Pmp13_G/I	cps_02DC14_GCA_000417565_hsa_IKLMMPNG_00705	99.544	439	2	0	0	405	843	843	1	439	439	0	924	0.520759	7
Pmp12_G/I	cps_02DC14_GCA_000417565_hsa_IKLMMPNG_00707	81.038	443	80	3	4	412	854	854	1	439	439	0	758	0.518735	7
Pmp14_G/I	cps_02DC14_GCA_000417565_hsa_IKLMMPNG_00707	99.772	439	1	0	0	409	847	847	1	439	439	0	918	0.5183	7
Pmp15_G/I	cps_02DC14_GCA_000417565_hsa_IKLMMPNG_00707	81.859	441	76	3	4	416	855	855	2	439	439	0	761	0.515789	7
Pmp17_G/I	cps_02DC14_GCA_000417565_hsa_IKLMMPNG_00707	81.859	441	76	3	4	416	855	855	2	439	439	0	761	0.515789	7
Pmp19_G/I	cps_02DC14_GCA_000417565_hsa_IKLMMPNG_00707	86.301	438	59	1	1	401	837	837	2	439	439	0	789	0.523297	8
Pmp20_G/I	cps_02DC14_GCA_000417565_hsa_IKLMMPNG_00707	81.038	443	80	3	4	407	849	849	1	439	439	0	759	0.52179	7
Pmp21_G/I	cps_02DC14_GCA_000417565_hsa_IKLMMPNG_00707	84.932	438	65	1	1	411	847	847	2	439	439	0	783	0.517119	7
Pmp16_G/I	cps_02DC14_GCA_000417565_hsa_IKLMMPNG_00709	100	926	0	0	0	1	926	926	1	926	926	0	1894	1	9
Pmp1_B	cps_02DC15_GCA_000270425_hsa_BJEDPHDG_00220	100	1797	0	0	0	1	1797	1797	1	1797	1797	0	3665	1	11
Pmp2_A	cps_02DC15_GCA_000270425_hsa_BJEDPHDG_00221	100	933	0	0	0	1	933	933	1	933	933	0	1913	1	11
Pmp3_E/F	cps_02DC15_GCA_000270425_hsa_BJEDPHDG_00287	100	1000	0	0	0	1	1000	1000	1	1000	1000	0	2058	1	10
Pmp4_E/F	cps_02DC15_GCA_000270425_hsa_BJEDPHDG_00288	99.896	961	1	0	0	1	961	961	1	961	961	0	1989	1	11
Pmp5_E/F	cps_02DC15_GCA_000270425_hsa_BJEDPHDG_00289	100	354	0	0	0	1	354	354	1	354	354	0	738	1	3
Pmp6_H	cps_02DC15_GCA_000270425_hsa_BJEDPHDG_00290	100	984	0	0	0	1	984	984	1	984	984	0	2010	1	11
Pmp7_G/I	cps_02DC15_GCA_000270425_hsa_BJEDPHDG_00291	100	1043	0	0	0	1	1043	1043	1	1043	1043	0	2133	1	11
Pmp8_G/I	cps_02DC15_GCA_000270425_hsa_BJEDPHDG_00292	100	682	0	0	0	131	812	851	1	682	682	0	1414	0.80141	10
Pmp9_G/I	cps_02DC15_GCA_000270425_hsa_BJEDPHDG_00293	100	705	0	0	0	240	944	944	1	705	705	0	1455	0.746822	11
Pmp10_G/I	cps_02DC15_GCA_000270425_hsa_BJEDPHDG_00295	100	840	0	0	0	1	840	840	1	840	840	0	1727	1	12
Pmp11_G/I	cps_02DC15_GCA_000270425_hsa_BJEDPHDG_00296	100	849	0	0	0	1	849	849	1	849	849	0	1744	1	11
Pmp12_G/I	cps_02DC15_GCA_000270425_hsa_BJEDPHDG_00297	100	854	0	0	0	1	854	854	1	854	854	0	1753	1	11
Pmp15_G/I	cps_02DC15_GCA_000270425_hsa_BJEDPHDG_00297	83.431	857	137	4	5	1	855	855	1	854	854	0	1439	1.00234	11
Pmp17_G/I	cps_02DC15_GCA_000270425_hsa_BJEDPHDG_00297	83.431	857	137	4	5	1	855	855	1	854	854	0	1439	1.00234	11
Pmp19_G/I	cps_02DC15_GCA_000270425_hsa_BJEDPHDG_00297	77.661	855	172	13	19	1	837	837	1	854	854	0	1315	1.02151	12
Pmp21_G/I	cps_02DC15_GCA_000270425_hsa_BJEDPHDG_00297	84.678	855	122	6	9	1	847	847	1	854	854	0	1457	1.00945	11
Pmp13_G/I	cps_02DC15_GCA_000270425_hsa_BJEDPHDG_00298	99.881	843	1	0	0	1	843	843	1	843	843	0	1738	1	11
Pmp14_G/I	cps_02DC15_GCA_000270425_hsa_BJEDPHDG_00299	100	847	0	0	0	1	847	847	1	847	847	0	1733	1	11
Pmp16_G/I	cps_02DC15_GCA_000270425_hsa_BJEDPHDG_00302	100	926	0	0	0	1	926	926	1	926	926	0	1894	1	13
Pmp20_G/I	cps_02DC15_GCA_000270425_hsa_BJEDPHDG_00641	99.882	849	0	1	1	1	849	849	1	848	848	0	1735	1	11
Pmp22_D	cps_02DC15_GCA_000270425_hsa_BJEDPHDG_00824	100	1534	0	0	0	1	1534	1534	1	1534	1534	0	3132	1	8
Pmp22_D	cps_02DC16_GCF_000415565_hsa_LAKPKCCE_00181	100	1534	0	0	0	1	1534	1534	1	1534	1534	0	3132	1	8
Pmp1_B	cps_02DC16_GCF_000415565_hsa_LAKPKCCE_00614	100	1797	0	0	0	1	1797	1797	1	1797	1797	0	3665	1	7
Pmp2_A	cps_02DC16_GCF_000415565_hsa_LAKPKCCE_00615	100	933	0	0	0	1	933	933	1	933	933	0	1913	1	7
Pmp3_E/F	cps_02DC16_GCF_000415565_hsa_LAKPKCCE_00680	100	1000	0	0	0	1	1000	1000	1	1000	1000	0	2058	1	7
Pmp4_E/F	cps_02DC16_GCF_000415565_hsa_LAKPKCCE_00681	99.896	961	1	0	0	1	961	961	1	961	961	0	1989	1	7
Pmp5_E/F	cps_02DC16_GCF_000415565_hsa_LAKPKCCE_00682	100	354	0	0	0	1	354	354	1	354	354	0	738	1	3
Pmp6_H	cps_02DC16_GCF_000415565_hsa_LAKPKCCE_00683	100	984	0	0	0	1	984	984	1	984	984	0	2010	1	7
Pmp7_G/I	cps_02DC16_GCF_000415565_hsa_LAKPKCCE_00684	100	1043	0	0	0	1	1043	1043	1	1043	1043	0	2133	1	7
Pmp8_G/I	cps_02DC16_GCF_000415565_hsa_LAKPKCCE_00685	100	682	0	0	0	131	812	851	1	682	682	0	1414	0.80141	7
Pmp9_G/I	cps_02DC16_GCF_000415565_hsa_LAKPKCCE_00687	100	705	0	0	0	240	944	944	1	705	705	0	1455	0.746822	6
Pmp10_G/I	cps_02DC16_GCF_000415565_hsa_LAKPKCCE_00689	100	840	0	0	0	1	840	840	1	840	840	0	1727	1	6
Pmp11_G/I	cps_02DC16_GCF_000415565_hsa_LAKPKCCE_00690	100	849	0	0	0	1	849	849	1	849	849	0	1744	1	7
Pmp12_G/I	cps_02DC16_GCF_000415565_hsa_LAKPKCCE_00691	100	308	0	0	0	547	854	854	1	308	308	0	649	0.360656	8
Pmp13_G/I	cps_02DC16_GCF_000415565_hsa_LAKPKCCE_00693	99.675	308	1	0	0	536	843	843	1	308	308	0	652	0.365362	8
Pmp14_G/I	cps_02DC16_GCF_000415565_hsa_LAKPKCCE_00694	99.701	335	1	0	0	513	847	847	1	335	335	0	704	0.395514	9
Pmp15_G/I	cps_02DC16_GCF_000415565_hsa_LAKPKCCE_00695	100	308	0	0	0	548	855	855	1	308	308	0	652	0.360234	8
Pmp17_G/I	cps_02DC16_GCF_000415565_hsa_LAKPKCCE_00695	100	308	0	0	0	548	855	855	1	308	308	0	652	0.360234	8
Pmp16_G/I	cps_02DC16_GCF_000415565_hsa_LAKPKCCE_00696	100	926	0	0	0	1	926	926	1	926	926	0	1894	1	11
Pmp19_G/I	cps_02DC16_GCF_000415565_hsa_LAKPKCCE_00696	48.266	721	333	14	40	138	837	837	225	926	926	0	650	0.86141	9
Pmp21_G/I	cps_02DC16_GCF_000415565_hsa_LAKPKCCE_00696	47.145	753	354	15	44	111	847	847	202	926	926	0	654	0.88902	8
Pmp20_G/I	cps_02DC16_GCF_000415565_hsa_LAKPKCCE_01033	100	308	0	0	0	542	849	849	1	308	308	0	652	0.36278	8
Pmp20_G/I	cps_02DC18_GCA_000415585_hsa_DFLCJAHC_00007	100	308	0	0	0	542	849	849	1	308	308	0	652	0.36278	8
Pmp22_D	cps_02DC18_GCA_000415585_hsa_DFLCJAHC_00191	100	1534	0	0	0	1	1534	1534	1	1534	1534	0	3132	1	8
Pmp1_B	cps_02DC18_GCA_000415585_hsa_DFLCJAHC_00624	100	1797	0	0	0	1	1797	1797	1	1797	1797	0	3665	1	7
Pmp2_A	cps_02DC18_GCA_000415585_hsa_DFLCJAHC_00625	100	933	0	0	0	1	933	933	1	933	933	0	1913	1	7
Pmp3_E/F	cps_02DC18_GCA_000415585_hsa_DFLCJAHC_00690	100	1000	0	0	0	1	1000	1000	1	1000	1000	0	2058	1	7
Pmp4_E/F	cps_02DC18_GCA_000415585_hsa_DFLCJAHC_00691	99.896	961	1	0	0	1	961	961	1	961	961	0	1989	1	7
Pmp5_E/F	cps_02DC18_GCA_000415585_hsa_DFLCJAHC_00692	100	354	0	0	0	1	354	354	1	354	354	0	738	1	3
Pmp6_H	cps_02DC18_GCA_000415585_hsa_DFLCJAHC_00693	100	984	0	0	0	1	984	984	1	984	984	0	2010	1	7
Pmp7_G/I	cps_02DC18_GCA_000415585_hsa_DFLCJAHC_00694	100	1043	0	0	0	1	1043	1043	1	1043	1043	0	2133	1	7
Pmp8_G/I	cps_02DC18_GCA_000415585_hsa_DFLCJAHC_00695	100	721	0	0	0	131	851	851	1	721	721	0	1493	0.847239	7
Pmp9_G/I	cps_02DC18_GCA_000415585_hsa_DFLCJAHC_00697	100	705	0	0	0	240	944	944	1	705	705	0	1455	0.746822	7
Pmp10_G/I	cps_02DC18_GCA_000415585_hsa_DFLCJAHC_00698	100	840	0	0	0	1	840	840	1	840	840	0	1727	1	6
Pmp11_G/I	cps_02DC18_GCA_000415585_hsa_DFLCJAHC_00699	100	849	0	0	0	1	849	849	1	849	849	0	1744	1	7
Pmp12_G/I	cps_02DC18_GCA_000415585_hsa_DFLCJAHC_00700	100	308	0	0	0	547	854	854	1	308	308	0	649	0.360656	8
Pmp13_G/I	cps_02DC18_GCA_000415585_hsa_DFLCJAHC_00702	100	308	0	0	0	536	843	843	1	308	308	0	654	0.365362	8
Pmp14_G/I	cps_02DC18_GCA_000415585_hsa_DFLCJAHC_00703	99.701	335	1	0	0	513	847	847	1	335	335	0	704	0.395514	9
Pmp15_G/I	cps_02DC18_GCA_000415585_hsa_DFLCJAHC_00704	100	308	0	0	0	548	855	855	1	308	308	0	652	0.360234	9
Pmp17_G/I	cps_02DC18_GCA_000415585_hsa_DFLCJAHC_00704	100	308	0	0	0	548	855	855	1	308	308	0	652	0.360234	9
Pmp16_G/I	cps_02DC18_GCA_000415585_hsa_DFLCJAHC_00705	100	926	0	0	0	1	926	926	1	926	926	0	1894	1	11
Pmp19_G/I	cps_02DC18_GCA_000415585_hsa_DFLCJAHC_00705	48.266	721	333	14	40	138	837	837	225	926	926	0	650	0.86141	9
Pmp21_G/I	cps_02DC18_GCA_000415585_hsa_DFLCJAHC_00705	47.145	753	354	15	44	111	847	847	202	926	926	0	654	0.88902	8
Pmp22_D	cps_02DC21_GCA_000415605_hsa_JKNBCFDD_00183	100	1534	0	0	0	1	1534	1534	1	1534	1534	0	3132	1	8
Pmp1_B	cps_02DC21_GCA_000415605_hsa_JKNBCFDD_00616	100	1797	0	0	0	1	1797	1797	1	1797	1797	0	3665	1	7
Pmp2_A	cps_02DC21_GCA_000415605_hsa_JKNBCFDD_00617	100	933	0	0	0	1	933	933	1	933	933	0	1913	1	7
Pmp3_E/F	cps_02DC21_GCA_000415605_hsa_JKNBCFDD_00682	100	1000	0	0	0	1	1000	1000	1	1000	1000	0	2058	1	7
Pmp4_E/F	cps_02DC21_GCA_000415605_hsa_JKNBCFDD_00683	99.896	961	1	0	0	1	961	961	1	961	961	0	1989	1	7
Pmp5_E/F	cps_02DC21_GCA_000415605_hsa_JKNBCFDD_00684	100	354	0	0	0	1	354	354	1	354	354	0	738	1	3
Pmp6_H	cps_02DC21_GCA_000415605_hsa_JKNBCFDD_00685	100	984	0	0	0	1	984	984	1	984	984	0	2010	1	7
Pmp7_G/I	cps_02DC21_GCA_000415605_hsa_JKNBCFDD_00686	100	1043	0	0	0	1	1043	1043	1	1043	1043	0	2133	1	7
Pmp8_G/I	cps_02DC21_GCA_000415605_hsa_JKNBCFDD_00687	100	721	0	0	0	131	851	851	1	721	721	0	1493	0.847239	7
Pmp9_G/I	cps_02DC21_GCA_000415605_hsa_JKNBCFDD_00688	100	705	0	0	0	240	944	944	1	705	705	0	1455	0.746822	8
Pmp10_G/I	cps_02DC21_GCA_000415605_hsa_JKNBCFDD_00690	100	840	0	0	0	1	840	840	1	840	840	0	1727	1	6
Pmp11_G/I	cps_02DC21_GCA_000415605_hsa_JKNBCFDD_00691	100	849	0	0	0	1	849	849	1	849	849	0	1744	1	7
Pmp13_G/I	cps_02DC21_GCA_000415605_hsa_JKNBCFDD_00695	100	308	0	0	0	536	843	843	1	308	308	0	654	0.365362	5
Pmp14_G/I	cps_02DC21_GCA_000415605_hsa_JKNBCFDD_00696	99.701	335	1	0	0	513	847	847	1	335	335	0	704	0.395514	7
Pmp12_G/I	cps_02DC21_GCA_000415605_hsa_JKNBCFDD_00698	49.041	730	332	18	40	140	854	854	222	926	926	0	644	0.854801	5
Pmp15_G/I	cps_02DC21_GCA_000415605_hsa_JKNBCFDD_00698	41.361	955	431	23	129	1	855	855	1	926	926	0	643	1.11696	7
Pmp16_G/I	cps_02DC21_GCA_000415605_hsa_JKNBCFDD_00698	100	926	0	0	0	1	926	926	1	926	926	0	1894	1	9
Pmp17_G/I	cps_02DC21_GCA_000415605_hsa_JKNBCFDD_00698	41.361	955	431	23	129	1	855	855	1	926	926	0	643	1.11696	7
Pmp19_G/I	cps_02DC21_GCA_000415605_hsa_JKNBCFDD_00698	48.266	721	333	14	40	138	837	837	225	926	926	0	650	0.86141	6
Pmp21_G/I	cps_02DC21_GCA_000415605_hsa_JKNBCFDD_00698	47.145	753	354	15	44	111	847	847	202	926	926	0	654	0.88902	5
Pmp20_G/I	cps_02DC21_GCA_000415605_hsa_JKNBCFDD_01035	98.71	310	2	1	2	542	849	849	1	310	310	0	642	0.365135	6
Pmp20_G/I	cps_02DC22_GCA_000415625_hsa_MALKAFJP_00001	100	308	0	0	0	542	849	849	1	308	308	0	652	0.36278	6
Pmp22_D	cps_02DC22_GCA_000415625_hsa_MALKAFJP_00185	100	1534	0	0	0	1	1534	1534	1	1534	1534	0	3132	1	8
Pmp1_B	cps_02DC22_GCA_000415625_hsa_MALKAFJP_00618	100	1797	0	0	0	1	1797	1797	1	1797	1797	0	3665	1	6
Pmp2_A	cps_02DC22_GCA_000415625_hsa_MALKAFJP_00619	100	933	0	0	0	1	933	933	1	933	933	0	1913	1	7
Pmp3_E/F	cps_02DC22_GCA_000415625_hsa_MALKAFJP_00684	100	1000	0	0	0	1	1000	1000	1	1000	1000	0	2058	1	7
Pmp4_E/F	cps_02DC22_GCA_000415625_hsa_MALKAFJP_00685	99.896	961	1	0	0	1	961	961	1	961	961	0	1989	1	7
Pmp5_E/F	cps_02DC22_GCA_000415625_hsa_MALKAFJP_00686	100	354	0	0	0	1	354	354	1	354	354	0	738	1	3
Pmp6_H	cps_02DC22_GCA_000415625_hsa_MALKAFJP_00687	100	984	0	0	0	1	984	984	1	984	984	0	2010	1	7
Pmp7_G/I	cps_02DC22_GCA_000415625_hsa_MALKAFJP_00688	100	1043	0	0	0	1	1043	1043	1	1043	1043	0	2133	1	6
Pmp8_G/I	cps_02DC22_GCA_000415625_hsa_MALKAFJP_00689	100	721	0	0	0	131	851	851	1	721	721	0	1493	0.847239	7
Pmp9_G/I	cps_02DC22_GCA_000415625_hsa_MALKAFJP_00690	100	705	0	0	0	240	944	944	1	705	705	0	1455	0.746822	7
Pmp10_G/I	cps_02DC22_GCA_000415625_hsa_MALKAFJP_00692	100	840	0	0	0	1	840	840	1	840	840	0	1727	1	6
Pmp11_G/I	cps_02DC22_GCA_000415625_hsa_MALKAFJP_00693	100	849	0	0	0	1	849	849	1	849	849	0	1744	1	6
Pmp13_G/I	cps_02DC22_GCA_000415625_hsa_MALKAFJP_00697	100	407	0	0	0	1	407	843	1	407	424	0	820	0.4828	8
Pmp14_G/I	cps_02DC22_GCA_000415625_hsa_MALKAFJP_00699	100	413	0	0	0	1	413	847	1	413	439	0	828	0.487603	7
Pmp12_G/I	cps_02DC22_GCA_000415625_hsa_MALKAFJP_00701	49.041	730	332	18	40	140	854	854	222	926	926	0	644	0.854801	7
Pmp15_G/I	cps_02DC22_GCA_000415625_hsa_MALKAFJP_00701	41.361	955	431	23	129	1	855	855	1	926	926	0	643	1.11696	7
Pmp16_G/I	cps_02DC22_GCA_000415625_hsa_MALKAFJP_00701	100	926	0	0	0	1	926	926	1	926	926	0	1894	1	8
Pmp17_G/I	cps_02DC22_GCA_000415625_hsa_MALKAFJP_00701	41.361	955	431	23	129	1	855	855	1	926	926	0	643	1.11696	7
Pmp19_G/I	cps_02DC22_GCA_000415625_hsa_MALKAFJP_00701	48.266	721	333	14	40	138	837	837	225	926	926	0	650	0.86141	7
Pmp21_G/I	cps_02DC22_GCA_000415625_hsa_MALKAFJP_00701	47.145	753	354	15	44	111	847	847	202	926	926	0	654	0.88902	7
Pmp13_G/I	cps_02DC23_GCA_000415645_hsa_PDDINCEB_00003	99.675	308	1	0	0	536	843	843	1	308	308	0	652	0.365362	9
Pmp14_G/I	cps_02DC23_GCA_000415645_hsa_PDDINCEB_00005	99.701	335	1	0	0	513	847	847	1	335	335	0	704	0.395514	8
Pmp15_G/I	cps_02DC23_GCA_000415645_hsa_PDDINCEB_00007	100	308	0	0	0	548	855	855	1	308	308	0	652	0.360234	8
Pmp17_G/I	cps_02DC23_GCA_000415645_hsa_PDDINCEB_00007	100	308	0	0	0	548	855	855	1	308	308	0	652	0.360234	8
Pmp16_G/I	cps_02DC23_GCA_000415645_hsa_PDDINCEB_00008	100	926	0	0	0	1	926	926	1	926	926	0	1894	1	10
Pmp19_G/I	cps_02DC23_GCA_000415645_hsa_PDDINCEB_00008	48.266	721	333	14	40	138	837	837	225	926	926	0	650	0.86141	8
Pmp21_G/I	cps_02DC23_GCA_000415645_hsa_PDDINCEB_00008	47.145	753	354	15	44	111	847	847	202	926	926	0	654	0.88902	8
Pmp20_G/I	cps_02DC23_GCA_000415645_hsa_PDDINCEB_00345	100	308	0	0	0	542	849	849	1	308	308	0	652	0.36278	7
Pmp22_D	cps_02DC23_GCA_000415645_hsa_PDDINCEB_00528	100	1534	0	0	0	1	1534	1534	1	1534	1534	0	3132	1	8
Pmp1_B	cps_02DC23_GCA_000415645_hsa_PDDINCEB_00961	100	1797	0	0	0	1	1797	1797	1	1797	1797	0	3665	1	7
Pmp2_A	cps_02DC23_GCA_000415645_hsa_PDDINCEB_00962	100	933	0	0	0	1	933	933	1	933	933	0	1913	1	7
Pmp3_E/F	cps_02DC23_GCA_000415645_hsa_PDDINCEB_01027	100	1000	0	0	0	1	1000	1000	1	1000	1000	0	2058	1	7
Pmp4_E/F	cps_02DC23_GCA_000415645_hsa_PDDINCEB_01028	99.896	961	1	0	0	1	961	961	1	961	961	0	1989	1	7
Pmp5_E/F	cps_02DC23_GCA_000415645_hsa_PDDINCEB_01029	100	354	0	0	0	1	354	354	1	354	354	0	738	1	3
Pmp6_H	cps_02DC23_GCA_000415645_hsa_PDDINCEB_01030	100	984	0	0	0	1	984	984	1	984	984	0	2010	1	7
Pmp7_G/I	cps_02DC23_GCA_000415645_hsa_PDDINCEB_01031	100	1043	0	0	0	1	1043	1043	1	1043	1043	0	2133	1	7
Pmp8_G/I	cps_02DC23_GCA_000415645_hsa_PDDINCEB_01032	100	682	0	0	0	131	812	851	1	682	682	0	1414	0.80141	7
Pmp9_G/I	cps_02DC23_GCA_000415645_hsa_PDDINCEB_01033	100	705	0	0	0	240	944	944	1	705	705	0	1455	0.746822	7
Pmp10_G/I	cps_02DC23_GCA_000415645_hsa_PDDINCEB_01035	100	840	0	0	0	1	840	840	1	840	840	0	1727	1	6
Pmp11_G/I	cps_02DC23_GCA_000415645_hsa_PDDINCEB_01036	100	849	0	0	0	1	849	849	1	849	849	0	1744	1	7
Pmp12_G/I	cps_02DC23_GCA_000415645_hsa_PDDINCEB_01037	100	308	0	0	0	547	854	854	1	308	308	0	649	0.360656	8
Pmp16_G/I	cps_02DC24_GCA_000417585_hsa_GHFAACII_00004	100	926	0	0	0	1	926	926	1	926	926	0	1894	1	12
Pmp12_G/I	cps_02DC24_GCA_000417585_hsa_GHFAACII_00342	79.864	442	84	3	5	413	854	854	3	439	439	0	729	0.517564	8
Pmp13_G/I	cps_02DC24_GCA_000417585_hsa_GHFAACII_00342	76.591	440	101	2	2	405	843	843	1	439	439	0	704	0.521945	9
Pmp14_G/I	cps_02DC24_GCA_000417585_hsa_GHFAACII_00342	86.073	438	60	1	1	410	847	847	3	439	439	0	762	0.517119	9
Pmp15_G/I	cps_02DC24_GCA_000417585_hsa_GHFAACII_00342	82.579	442	74	2	3	414	855	855	1	439	439	0	758	0.516959	9
Pmp17_G/I	cps_02DC24_GCA_000417585_hsa_GHFAACII_00342	82.579	442	74	2	3	414	855	855	1	439	439	0	758	0.516959	9
Pmp19_G/I	cps_02DC24_GCA_000417585_hsa_GHFAACII_00342	99.544	439	2	0	0	399	837	837	1	439	439	0	917	0.524492	9
Pmp20_G/I	cps_02DC24_GCA_000417585_hsa_GHFAACII_00342	78.959	442	88	3	5	408	849	849	3	439	439	0	728	0.520612	9
Pmp21_G/I	cps_02DC24_GCA_000417585_hsa_GHFAACII_00342	85.421	439	64	0	0	409	847	847	1	439	439	0	772	0.5183	9
Pmp22_D	cps_02DC24_GCA_000417585_hsa_GHFAACII_00526	100	1534	0	0	0	1	1534	1534	1	1534	1534	0	3132	1	8
Pmp1_B	cps_02DC24_GCA_000417585_hsa_GHFAACII_00959	100	1797	0	0	0	1	1797	1797	1	1797	1797	0	3665	1	7
Pmp2_A	cps_02DC24_GCA_000417585_hsa_GHFAACII_00960	100	933	0	0	0	1	933	933	1	933	933	0	1913	1	7
Pmp3_E/F	cps_02DC24_GCA_000417585_hsa_GHFAACII_01025	100	1000	0	0	0	1	1000	1000	1	1000	1000	0	2058	1	7
Pmp4_E/F	cps_02DC24_GCA_000417585_hsa_GHFAACII_01026	99.896	961	1	0	0	1	961	961	1	961	961	0	1989	1	7
Pmp5_E/F	cps_02DC24_GCA_000417585_hsa_GHFAACII_01027	100	354	0	0	0	1	354	354	1	354	354	0	738	1	3
Pmp6_H	cps_02DC24_GCA_000417585_hsa_GHFAACII_01028	100	984	0	0	0	1	984	984	1	984	984	0	2010	1	7
Pmp7_G/I	cps_02DC24_GCA_000417585_hsa_GHFAACII_01029	100	1043	0	0	0	1	1043	1043	1	1043	1043	0	2133	1	8
Pmp8_G/I	cps_02DC24_GCA_000417585_hsa_GHFAACII_01030	100	721	0	0	0	131	851	851	1	721	721	0	1493	0.847239	8
Pmp9_G/I	cps_02DC24_GCA_000417585_hsa_GHFAACII_01032	100	705	0	0	0	240	944	944	1	705	705	0	1455	0.746822	8
Pmp10_G/I	cps_02DC24_GCA_000417585_hsa_GHFAACII_01034	100	840	0	0	0	1	840	840	1	840	840	0	1727	1	6
Pmp11_G/I	cps_02DC24_GCA_000417585_hsa_GHFAACII_01035	100	849	0	0	0	1	849	849	1	849	849	0	1744	1	8
Pmp1_B	cps_03DC29_polished_EGNIPHFN_00354	100	1797	0	0	0	1	1797	1797	1	1797	1797	0	3665	1	8
Pmp2_A	cps_03DC29_polished_EGNIPHFN_00355	100	933	0	0	0	1	933	933	1	933	933	0	1913	1	8
Pmp3_E/F	cps_03DC29_polished_EGNIPHFN_00420	100	1000	0	0	0	1	1000	1000	1	1000	1000	0	2058	1	7
Pmp4_E/F	cps_03DC29_polished_EGNIPHFN_00421	99.896	961	1	0	0	1	961	961	1	961	961	0	1989	1	8
Pmp5_E/F	cps_03DC29_polished_EGNIPHFN_00422	100	354	0	0	0	1	354	354	1	354	354	0	738	1	3
Pmp6_H	cps_03DC29_polished_EGNIPHFN_00423	100	984	0	0	0	1	984	984	1	984	984	0	2010	1	8
Pmp7_G/I	cps_03DC29_polished_EGNIPHFN_00424	100	1043	0	0	0	1	1043	1043	1	1043	1043	0	2133	1	8
Pmp8_G/I	cps_03DC29_polished_EGNIPHFN_00425	100	721	0	0	0	131	851	851	1	721	721	0	1493	0.847239	7
Pmp9_G/I	cps_03DC29_polished_EGNIPHFN_00427	100	705	0	0	0	240	944	944	1	705	705	0	1455	0.746822	9
Pmp10_G/I	cps_03DC29_polished_EGNIPHFN_00429	100	840	0	0	0	1	840	840	1	840	840	0	1727	1	8
Pmp11_G/I	cps_03DC29_polished_EGNIPHFN_00430	100	849	0	0	0	1	849	849	1	849	849	0	1744	1	8
Pmp16_G/I	cps_03DC29_polished_EGNIPHFN_00435	100	926	0	0	0	1	926	926	1	926	926	0	1894	1	11
Pmp12_G/I	cps_03DC29_polished_EGNIPHFN_00772	77.661	855	171	13	20	1	854	854	1	836	836	0	1315	1.00117	10
Pmp13_G/I	cps_03DC29_polished_EGNIPHFN_00772	74.763	844	204	7	9	1	843	843	1	836	836	0	1283	1.00119	11
Pmp14_G/I	cps_03DC29_polished_EGNIPHFN_00772	77.294	850	176	12	17	1	847	847	1	836	836	0	1276	1.00354	11
Pmp15_G/I	cps_03DC29_polished_EGNIPHFN_00772	77.895	855	170	12	19	1	855	855	1	836	836	0	1313	1	11
Pmp17_G/I	cps_03DC29_polished_EGNIPHFN_00772	77.895	855	170	12	19	1	855	855	1	836	836	0	1313	1	11
Pmp19_G/I	cps_03DC29_polished_EGNIPHFN_00772	99.761	837	1	1	1	1	837	837	1	836	836	0	1705	1	11
Pmp20_G/I	cps_03DC29_polished_EGNIPHFN_00772	77.203	851	177	13	17	1	849	849	1	836	836	0	1305	1.00236	11
Pmp21_G/I	cps_03DC29_polished_EGNIPHFN_00772	79.339	847	164	9	11	1	847	847	1	836	836	0	1333	1	11
Pmp22_D	cps_03DC29_polished_EGNIPHFN_00957	100	1534	0	0	0	1	1534	1534	1	1534	1534	0	3132	1	9
Pmp22_D	cps_03DC35_GCA_000415825_hsa_FPOLCEKN_00182	100	1534	0	0	0	1	1534	1534	1	1534	1534	0	3132	1	8
Pmp1_B	cps_03DC35_GCA_000415825_hsa_FPOLCEKN_00615	100	1797	0	0	0	1	1797	1797	1	1797	1797	0	3665	1	7
Pmp2_A	cps_03DC35_GCA_000415825_hsa_FPOLCEKN_00616	100	933	0	0	0	1	933	933	1	933	933	0	1913	1	7
Pmp3_E/F	cps_03DC35_GCA_000415825_hsa_FPOLCEKN_00681	100	1000	0	0	0	1	1000	1000	1	1000	1000	0	2058	1	7
Pmp4_E/F	cps_03DC35_GCA_000415825_hsa_FPOLCEKN_00682	99.896	961	1	0	0	1	961	961	1	961	961	0	1989	1	7
Pmp5_E/F	cps_03DC35_GCA_000415825_hsa_FPOLCEKN_00683	100	354	0	0	0	1	354	354	1	354	354	0	738	1	3
Pmp6_H	cps_03DC35_GCA_000415825_hsa_FPOLCEKN_00684	100	984	0	0	0	1	984	984	1	984	984	0	2010	1	7
Pmp7_G/I	cps_03DC35_GCA_000415825_hsa_FPOLCEKN_00685	100	1043	0	0	0	1	1043	1043	1	1043	1043	0	2133	1	8
Pmp8_G/I	cps_03DC35_GCA_000415825_hsa_FPOLCEKN_00686	100	721	0	0	0	131	851	851	1	721	721	0	1493	0.847239	7
Pmp9_G/I	cps_03DC35_GCA_000415825_hsa_FPOLCEKN_00688	100	705	0	0	0	240	944	944	1	705	705	0	1455	0.746822	7
Pmp10_G/I	cps_03DC35_GCA_000415825_hsa_FPOLCEKN_00690	100	840	0	0	0	1	840	840	1	840	840	0	1727	1	6
Pmp11_G/I	cps_03DC35_GCA_000415825_hsa_FPOLCEKN_00691	100	849	0	0	0	1	849	849	1	849	849	0	1744	1	7
Pmp12_G/I	cps_03DC35_GCA_000415825_hsa_FPOLCEKN_00695	81.179	441	79	3	4	414	854	854	2	438	438	0	755	0.516393	8
Pmp13_G/I	cps_03DC35_GCA_000415825_hsa_FPOLCEKN_00695	80.137	438	85	2	2	407	843	843	2	438	438	0	747	0.519573	9
Pmp14_G/I	cps_03DC35_GCA_000415825_hsa_FPOLCEKN_00695	100	437	0	0	0	411	847	847	2	438	438	0	915	0.515939	9
Pmp15_G/I	cps_03DC35_GCA_000415825_hsa_FPOLCEKN_00695	81.818	440	76	3	4	417	855	855	2	438	438	0	759	0.51462	9
Pmp17_G/I	cps_03DC35_GCA_000415825_hsa_FPOLCEKN_00695	81.818	440	76	3	4	417	855	855	2	438	438	0	759	0.51462	9
Pmp19_G/I	cps_03DC35_GCA_000415825_hsa_FPOLCEKN_00695	86.27	437	59	1	1	402	837	837	2	438	438	0	787	0.522103	9
Pmp20_G/I	cps_03DC35_GCA_000415825_hsa_FPOLCEKN_00695	81.179	441	79	3	4	409	849	849	2	438	438	0	756	0.519435	9
Pmp21_G/I	cps_03DC35_GCA_000415825_hsa_FPOLCEKN_00695	84.897	437	65	1	1	412	847	847	2	438	438	0	781	0.515939	9
Pmp16_G/I	cps_03DC35_GCA_000415825_hsa_FPOLCEKN_00697	100	926	0	0	0	1	926	926	1	926	926	0	1894	1	11
Pmp22_D	cps_04DC42_GCA_000415685_hsa_PMONHGED_00182	100	1534	0	0	0	1	1534	1534	1	1534	1534	0	3132	1	8
Pmp1_B	cps_04DC42_GCA_000415685_hsa_PMONHGED_00615	100	1797	0	0	0	1	1797	1797	1	1797	1797	0	3665	1	7
Pmp2_A	cps_04DC42_GCA_000415685_hsa_PMONHGED_00616	100	933	0	0	0	1	933	933	1	933	933	0	1913	1	7
Pmp3_E/F	cps_04DC42_GCA_000415685_hsa_PMONHGED_00681	100	1000	0	0	0	1	1000	1000	1	1000	1000	0	2058	1	7
Pmp4_E/F	cps_04DC42_GCA_000415685_hsa_PMONHGED_00682	99.896	961	1	0	0	1	961	961	1	961	961	0	1989	1	7
Pmp5_E/F	cps_04DC42_GCA_000415685_hsa_PMONHGED_00683	100	354	0	0	0	1	354	354	1	354	354	0	738	1	3
Pmp6_H	cps_04DC42_GCA_000415685_hsa_PMONHGED_00684	99.898	984	1	0	0	1	984	984	1	984	984	0	2008	1	7
Pmp7_G/I	cps_04DC42_GCA_000415685_hsa_PMONHGED_00685	100	1043	0	0	0	1	1043	1043	1	1043	1043	0	2133	1	8
Pmp8_G/I	cps_04DC42_GCA_000415685_hsa_PMONHGED_00686	100	682	0	0	0	131	812	851	1	682	682	0	1414	0.80141	8
Pmp9_G/I	cps_04DC42_GCA_000415685_hsa_PMONHGED_00688	100	705	0	0	0	240	944	944	1	705	705	0	1455	0.746822	7
Pmp10_G/I	cps_04DC42_GCA_000415685_hsa_PMONHGED_00690	100	840	0	0	0	1	840	840	1	840	840	0	1727	1	6
Pmp11_G/I	cps_04DC42_GCA_000415685_hsa_PMONHGED_00691	99.882	849	1	0	0	1	849	849	1	849	849	0	1741	1	7
Pmp12_G/I	cps_04DC42_GCA_000415685_hsa_PMONHGED_00694	76.975	443	98	3	4	412	854	854	1	439	439	0	724	0.518735	8
Pmp13_G/I	cps_04DC42_GCA_000415685_hsa_PMONHGED_00694	99.544	439	2	0	0	405	843	843	1	439	439	0	924	0.520759	9
Pmp14_G/I	cps_04DC42_GCA_000415685_hsa_PMONHGED_00694	79.773	440	87	2	2	409	847	847	1	439	439	0	748	0.519481	8
Pmp15_G/I	cps_04DC42_GCA_000415685_hsa_PMONHGED_00694	76.018	442	103	2	3	414	855	855	1	439	439	0	720	0.516959	8
Pmp17_G/I	cps_04DC42_GCA_000415685_hsa_PMONHGED_00694	76.018	442	103	2	3	414	855	855	1	439	439	0	720	0.516959	8
Pmp19_G/I	cps_04DC42_GCA_000415685_hsa_PMONHGED_00694	76.818	440	100	2	2	399	837	837	1	439	439	0	724	0.525687	8
Pmp20_G/I	cps_04DC42_GCA_000415685_hsa_PMONHGED_00694	77.201	443	97	3	4	407	849	849	1	439	439	0	729	0.52179	8
Pmp21_G/I	cps_04DC42_GCA_000415685_hsa_PMONHGED_00694	79.773	440	87	2	2	409	847	847	1	439	439	0	748	0.519481	9
Pmp16_G/I	cps_04DC42_GCA_000415685_hsa_PMONHGED_00697	100	926	0	0	0	1	926	926	1	926	926	0	1894	1	11
Pmp22_D	cps_06_1683_polished_NNACIOJO_00099	87.565	1536	186	3	5	1	1534	1534	1	1533	1533	0	2732	1.0013	7
Pmp1_B	cps_06_1683_polished_NNACIOJO_00532	96.83	1798	56	1	1	1	1797	1797	1	1798	1798	0	3549	1.00056	7
Pmp2_A	cps_06_1683_polished_NNACIOJO_00533	99.893	933	1	0	0	1	933	933	1	933	933	0	1913	1	6
Pmp3_E/F	cps_06_1683_polished_NNACIOJO_00598	86.5	1000	133	1	2	1	1000	1000	1	998	998	0	1784	1	10
Pmp4_E/F	cps_06_1683_polished_NNACIOJO_00599	94.485	961	53	0	0	1	961	961	1	961	961	0	1900	1	7
Pmp5_E/F	cps_06_1683_polished_NNACIOJO_00600	99.435	354	2	0	0	1	354	354	1	354	354	0	735	1	3
Pmp6_H	cps_06_1683_polished_NNACIOJO_00601	94.924	985	48	2	2	1	984	984	1	984	984	0	1906	1.00102	8
Pmp7_G/I	cps_06_1683_polished_NNACIOJO_00602	93.384	1043	65	2	4	1	1043	1043	1	1039	1039	0	1870	1	7
Pmp8_G/I	cps_06_1683_polished_NNACIOJO_00603	99.647	851	3	0	0	1	851	851	4	854	854	0	1754	1	7
Pmp9_G/I	cps_06_1683_polished_NNACIOJO_00604	93.016	945	64	2	2	1	944	944	1	944	944	0	1755	1.00106	6
Pmp10_G/I	cps_06_1683_polished_NNACIOJO_00605	99.258	539	4	0	0	302	840	840	1	539	539	0	1123	0.641667	9
Pmp11_G/I	cps_06_1683_polished_NNACIOJO_00607	99.293	849	6	0	0	1	849	849	1	849	849	0	1736	1	7
Pmp12_G/I	cps_06_1683_polished_NNACIOJO_00609	48.904	730	333	18	40	140	854	854	222	926	926	0	642	0.854801	7
Pmp13_G/I	cps_06_1683_polished_NNACIOJO_00609	46.419	726	344	17	45	139	843	843	225	926	926	0	617	0.86121	7
Pmp16_G/I	cps_06_1683_polished_NNACIOJO_00609	99.568	926	4	0	0	1	926	926	1	926	926	0	1887	1	5
Pmp19_G/I	cps_06_1683_polished_NNACIOJO_00940	99.751	402	1	0	0	1	402	837	1	402	406	0	800	0.480287	7
Pmp15_G/I	cps_06_1683_polished_NNACIOJO_01024	84.504	413	58	3	6	1	413	855	1	407	435	0	665	0.483041	7
Pmp17_G/I	cps_06_1683_polished_NNACIOJO_01024	84.504	413	58	3	6	1	413	855	1	407	435	0	665	0.483041	7
Pmp20_G/I	cps_06_1683_polished_NNACIOJO_01024	80.637	408	76	3	3	1	406	849	1	407	435	0	640	0.480565	7
Pmp21_G/I	cps_06_1683_polished_NNACIOJO_01024	98.063	413	7	1	1	1	413	847	1	412	435	0	814	0.487603	7
Pmp14_G/I	cps_06_1683_polished_NNACIOJO_01026	88.835	412	45	1	1	1	411	847	1	412	438	0	710	0.486423	7
Pmp1_B	cps_08DC60_GCA_000270445_hsa_FGJHOJNP_00220	100	1797	0	0	0	1	1797	1797	1	1797	1797	0	3665	1	9
Pmp2_A	cps_08DC60_GCA_000270445_hsa_FGJHOJNP_00221	100	933	0	0	0	1	933	933	1	933	933	0	1913	1	8
Pmp3_E/F	cps_08DC60_GCA_000270445_hsa_FGJHOJNP_00287	100	1000	0	0	0	1	1000	1000	1	1000	1000	0	2058	1	10
Pmp4_E/F	cps_08DC60_GCA_000270445_hsa_FGJHOJNP_00288	99.883	856	1	0	0	1	856	961	1	856	856	0	1773	0.890739	9
Pmp5_E/F	cps_08DC60_GCA_000270445_hsa_FGJHOJNP_00289	100	354	0	0	0	1	354	354	1	354	354	0	738	1	2
Pmp6_H	cps_08DC60_GCA_000270445_hsa_FGJHOJNP_00290	100	984	0	0	0	1	984	984	1	984	984	0	2010	1	8
Pmp7_G/I	cps_08DC60_GCA_000270445_hsa_FGJHOJNP_00291	100	1043	0	0	0	1	1043	1043	1	1043	1043	0	2133	1	8
Pmp8_G/I	cps_08DC60_GCA_000270445_hsa_FGJHOJNP_00292	100	721	0	0	0	131	851	851	1	721	721	0	1493	0.847239	10
Pmp9_G/I	cps_08DC60_GCA_000270445_hsa_FGJHOJNP_00293	100	705	0	0	0	240	944	944	1	705	705	0	1455	0.746822	11
Pmp10_G/I	cps_08DC60_GCA_000270445_hsa_FGJHOJNP_00295	100	840	0	0	0	1	840	840	1	840	840	0	1727	1	11
Pmp11_G/I	cps_08DC60_GCA_000270445_hsa_FGJHOJNP_00297	100	443	0	0	0	1	443	849	1	443	443	0	899	0.52179	11
Pmp12_G/I	cps_08DC60_GCA_000270445_hsa_FGJHOJNP_00298	100	854	0	0	0	1	854	854	1	854	854	0	1753	1	12
Pmp14_G/I	cps_08DC60_GCA_000270445_hsa_FGJHOJNP_00298	77.869	854	182	6	7	1	847	847	1	854	854	0	1347	1.00826	11
Pmp15_G/I	cps_08DC60_GCA_000270445_hsa_FGJHOJNP_00298	83.431	857	137	4	5	1	855	855	1	854	854	0	1439	1.00234	12
Pmp17_G/I	cps_08DC60_GCA_000270445_hsa_FGJHOJNP_00298	83.431	857	137	4	5	1	855	855	1	854	854	0	1439	1.00234	12
Pmp19_G/I	cps_08DC60_GCA_000270445_hsa_FGJHOJNP_00298	77.661	855	172	13	19	1	837	837	1	854	854	0	1315	1.02151	11
Pmp20_G/I	cps_08DC60_GCA_000270445_hsa_FGJHOJNP_00298	83.743	855	132	5	7	1	849	849	1	854	854	0	1456	1.00707	12
Pmp21_G/I	cps_08DC60_GCA_000270445_hsa_FGJHOJNP_00298	84.678	855	122	6	9	1	847	847	1	854	854	0	1457	1.00945	12
Pmp13_G/I	cps_08DC60_GCA_000270445_hsa_FGJHOJNP_00299	99.882	844	0	1	1	1	843	843	1	844	844	0	1734	1.00119	11
Pmp16_G/I	cps_08DC60_GCA_000270445_hsa_FGJHOJNP_00305	99.892	926	1	0	0	1	926	926	1	926	926	0	1892	1	11
Pmp22_D	cps_08DC60_GCA_000270445_hsa_FGJHOJNP_00830	100	1534	0	0	0	1	1534	1534	1	1534	1534	0	3132	1	7
Pmp22_D	cps_08_2626_L3_polished_AEHIJFDO_00099	87.565	1536	186	3	5	1	1534	1534	1	1533	1533	0	2732	1.0013	7
Pmp1_B	cps_08_2626_L3_polished_AEHIJFDO_00532	96.83	1798	56	1	1	1	1797	1797	1	1798	1798	0	3549	1.00056	7
Pmp2_A	cps_08_2626_L3_polished_AEHIJFDO_00533	99.893	933	1	0	0	1	933	933	1	933	933	0	1913	1	6
Pmp3_E/F	cps_08_2626_L3_polished_AEHIJFDO_00598	86.5	1000	133	1	2	1	1000	1000	1	998	998	0	1783	1	10
Pmp4_E/F	cps_08_2626_L3_polished_AEHIJFDO_00599	94.485	961	53	0	0	1	961	961	1	961	961	0	1900	1	7
Pmp5_E/F	cps_08_2626_L3_polished_AEHIJFDO_00600	99.435	354	2	0	0	1	354	354	1	354	354	0	735	1	3
Pmp6_H	cps_08_2626_L3_polished_AEHIJFDO_00601	94.822	985	49	2	2	1	984	984	1	984	984	0	1903	1.00102	8
Pmp7_G/I	cps_08_2626_L3_polished_AEHIJFDO_00602	93.384	1043	65	2	4	1	1043	1043	1	1039	1039	0	1870	1	7
Pmp8_G/I	cps_08_2626_L3_polished_AEHIJFDO_00603	99.647	851	3	0	0	1	851	851	4	854	854	0	1754	1	7
Pmp9_G/I	cps_08_2626_L3_polished_AEHIJFDO_00604	93.016	945	64	2	2	1	944	944	1	944	944	0	1755	1.00106	6
Pmp10_G/I	cps_08_2626_L3_polished_AEHIJFDO_00605	99.258	539	4	0	0	302	840	840	1	539	539	0	1123	0.641667	8
Pmp11_G/I	cps_08_2626_L3_polished_AEHIJFDO_00607	99.293	849	6	0	0	1	849	849	1	849	849	0	1736	1	7
Pmp12_G/I	cps_08_2626_L3_polished_AEHIJFDO_00609	48.904	730	333	18	40	140	854	854	222	926	926	0	642	0.854801	6
Pmp13_G/I	cps_08_2626_L3_polished_AEHIJFDO_00609	46.419	726	344	17	45	139	843	843	225	926	926	0	617	0.86121	6
Pmp14_G/I	cps_08_2626_L3_polished_AEHIJFDO_00609	40.674	949	438	20	125	1	847	847	1	926	926	0	644	1.12043	6
Pmp15_G/I	cps_08_2626_L3_polished_AEHIJFDO_00609	41.361	955	431	23	129	1	855	855	1	926	926	0	643	1.11696	6
Pmp16_G/I	cps_08_2626_L3_polished_AEHIJFDO_00609	99.568	926	4	0	0	1	926	926	1	926	926	0	1887	1	5
Pmp17_G/I	cps_08_2626_L3_polished_AEHIJFDO_00609	41.361	955	431	23	129	1	855	855	1	926	926	0	643	1.11696	6
Pmp20_G/I	cps_08_2626_L3_polished_AEHIJFDO_00609	48.831	727	327	21	45	143	849	849	225	926	926	0	632	0.856302	6
Pmp21_G/I	cps_08_2626_L3_polished_AEHIJFDO_00609	47.145	753	354	15	44	111	847	847	202	926	926	0	654	0.88902	6
Pmp19_G/I	cps_08_2626_L3_polished_AEHIJFDO_00939	99.751	402	1	0	0	1	402	837	1	402	406	0	800	0.480287	5
Pmp22_D	cps_09DC77_GCA_000415725_hsa_ECANFDLE_00189	99.478	1534	8	0	0	1	1534	1534	1	1534	1534	0	3120	1	7
Pmp1_B	cps_09DC77_GCA_000415725_hsa_ECANFDLE_00622	97.83	1797	39	0	0	1	1797	1797	1	1797	1797	0	3582	1	6
Pmp2_A	cps_09DC77_GCA_000415725_hsa_ECANFDLE_00623	99.786	933	2	0	0	1	933	933	1	933	933	0	1911	1	6
Pmp3_E/F	cps_09DC77_GCA_000415725_hsa_ECANFDLE_00688	86.1	1000	139	0	0	1	1000	1000	1	1000	1000	0	1751	1	9
Pmp4_E/F	cps_09DC77_GCA_000415725_hsa_ECANFDLE_00689	96.674	962	31	1	1	1	961	961	1	962	962	0	1920	1.00104	7
Pmp5_E/F	cps_09DC77_GCA_000415725_hsa_ECANFDLE_00690	99.153	354	3	0	0	1	354	354	1	354	354	0	734	1	3
Pmp6_H	cps_09DC77_GCA_000415725_hsa_ECANFDLE_00691	94.619	985	51	2	2	1	984	984	1	984	984	0	1899	1.00102	7
Pmp7_G/I	cps_09DC77_GCA_000415725_hsa_ECANFDLE_00692	91.467	1043	81	3	8	1	1043	1043	1	1035	1035	0	1864	1	4
Pmp8_G/I	cps_09DC77_GCA_000415725_hsa_ECANFDLE_00693	98.96	577	6	0	0	275	851	851	1	577	577	0	1187	0.678026	6
Pmp9_G/I	cps_09DC77_GCA_000415725_hsa_ECANFDLE_00694	94.343	601	31	1	3	347	944	944	1	601	601	0	1175	0.636653	5
Pmp10_G/I	cps_09DC77_GCA_000415725_hsa_ECANFDLE_00698	99.202	376	3	0	0	302	677	840	1	376	376	0	778	0.447619	8
Pmp11_G/I	cps_09DC77_GCA_000415725_hsa_ECANFDLE_00700	99.647	849	3	0	0	1	849	849	1	849	849	0	1736	1	7
Pmp12_G/I	cps_09DC77_GCA_000415725_hsa_ECANFDLE_00701	98.377	308	5	0	0	547	854	854	1	308	308	0	641	0.360656	6
Pmp13_G/I	cps_09DC77_GCA_000415725_hsa_ECANFDLE_00707	45.975	733	344	17	52	139	843	843	225	933	933	0	616	0.869514	6
Pmp14_G/I	cps_09DC77_GCA_000415725_hsa_ECANFDLE_00707	40.795	956	434	21	132	1	847	847	1	933	933	0	646	1.12869	6
Pmp15_G/I	cps_09DC77_GCA_000415725_hsa_ECANFDLE_00707	40.895	961	434	23	134	1	855	855	1	933	933	0	642	1.12398	6
Pmp16_G/I	cps_09DC77_GCA_000415725_hsa_ECANFDLE_00707	98.607	933	6	1	7	1	926	926	1	933	933	0	1877	1.00756	7
Pmp17_G/I	cps_09DC77_GCA_000415725_hsa_ECANFDLE_00707	40.895	961	434	23	134	1	855	855	1	933	933	0	642	1.12398	6
Pmp19_G/I	cps_09DC77_GCA_000415725_hsa_ECANFDLE_00707	48.422	729	327	16	49	138	837	837	225	933	933	0	650	0.870968	6
Pmp20_G/I	cps_09DC77_GCA_000415725_hsa_ECANFDLE_00707	48.229	734	328	20	52	143	849	849	225	933	933	0	630	0.864547	6
Pmp21_G/I	cps_09DC77_GCA_000415725_hsa_ECANFDLE_00707	47.105	760	351	16	51	111	847	847	202	933	933	0	655	0.897285	6
Pmp22_D	cps_09DC78_GCA_000415745_hsa_MOABHBHL_00187	99.478	1534	8	0	0	1	1534	1534	1	1534	1534	0	3120	1	7
Pmp1_B	cps_09DC78_GCA_000415745_hsa_MOABHBHL_00620	97.83	1797	39	0	0	1	1797	1797	1	1797	1797	0	3582	1	6
Pmp2_A	cps_09DC78_GCA_000415745_hsa_MOABHBHL_00621	99.786	933	2	0	0	1	933	933	1	933	933	0	1911	1	6
Pmp3_E/F	cps_09DC78_GCA_000415745_hsa_MOABHBHL_00686	86.1	1000	139	0	0	1	1000	1000	1	1000	1000	0	1751	1	9
Pmp4_E/F	cps_09DC78_GCA_000415745_hsa_MOABHBHL_00687	95.979	746	29	1	1	217	961	961	1	746	746	0	1477	0.776275	9
Pmp5_E/F	cps_09DC78_GCA_000415745_hsa_MOABHBHL_00689	99.153	354	3	0	0	1	354	354	1	354	354	0	734	1	3
Pmp6_H	cps_09DC78_GCA_000415745_hsa_MOABHBHL_00690	94.619	985	51	2	2	1	984	984	1	984	984	0	1899	1.00102	7
Pmp7_G/I	cps_09DC78_GCA_000415745_hsa_MOABHBHL_00691	91.467	1043	81	3	8	1	1043	1043	1	1035	1035	0	1864	1	4
Pmp8_G/I	cps_09DC78_GCA_000415745_hsa_MOABHBHL_00692	98.96	577	6	0	0	275	851	851	1	577	577	0	1187	0.678026	6
Pmp9_G/I	cps_09DC78_GCA_000415745_hsa_MOABHBHL_00693	94.343	601	31	1	3	347	944	944	1	601	601	0	1175	0.636653	5
Pmp10_G/I	cps_09DC78_GCA_000415745_hsa_MOABHBHL_00697	99.202	376	3	0	0	302	677	840	1	376	376	0	778	0.447619	8
Pmp11_G/I	cps_09DC78_GCA_000415745_hsa_MOABHBHL_00699	99.647	849	3	0	0	1	849	849	1	849	849	0	1736	1	7
Pmp12_G/I	cps_09DC78_GCA_000415745_hsa_MOABHBHL_00707	48.505	736	334	18	45	140	854	854	222	933	933	0	639	0.861827	6
Pmp13_G/I	cps_09DC78_GCA_000415745_hsa_MOABHBHL_00707	45.975	733	344	17	52	139	843	843	225	933	933	0	616	0.869514	6
Pmp14_G/I	cps_09DC78_GCA_000415745_hsa_MOABHBHL_00707	40.795	956	434	21	132	1	847	847	1	933	933	0	646	1.12869	6
Pmp15_G/I	cps_09DC78_GCA_000415745_hsa_MOABHBHL_00707	40.895	961	434	23	134	1	855	855	1	933	933	0	642	1.12398	6
Pmp16_G/I	cps_09DC78_GCA_000415745_hsa_MOABHBHL_00707	98.607	933	6	1	7	1	926	926	1	933	933	0	1877	1.00756	6
Pmp17_G/I	cps_09DC78_GCA_000415745_hsa_MOABHBHL_00707	40.895	961	434	23	134	1	855	855	1	933	933	0	642	1.12398	6
Pmp19_G/I	cps_09DC78_GCA_000415745_hsa_MOABHBHL_00707	48.422	729	327	16	49	138	837	837	225	933	933	0	650	0.870968	6
Pmp20_G/I	cps_09DC78_GCA_000415745_hsa_MOABHBHL_00707	48.229	734	328	20	52	143	849	849	225	933	933	0	630	0.864547	6
Pmp21_G/I	cps_09DC78_GCA_000415745_hsa_MOABHBHL_00707	47.105	760	351	16	51	111	847	847	202	933	933	0	655	0.897285	6
Pmp1_B	cps_09DC79_GCA_000417605_hsa_IKFOEOBH_00354	97.83	1797	39	0	0	1	1797	1797	1	1797	1797	0	3582	1	6
Pmp2_A	cps_09DC79_GCA_000417605_hsa_IKFOEOBH_00355	99.786	933	2	0	0	1	933	933	1	933	933	0	1911	1	6
Pmp3_E/F	cps_09DC79_GCA_000417605_hsa_IKFOEOBH_00420	86.1	1000	139	0	0	1	1000	1000	1	1000	1000	0	1751	1	9
Pmp4_E/F	cps_09DC79_GCA_000417605_hsa_IKFOEOBH_00421	96.674	962	31	1	1	1	961	961	1	962	962	0	1920	1.00104	7
Pmp5_E/F	cps_09DC79_GCA_000417605_hsa_IKFOEOBH_00422	99.153	354	3	0	0	1	354	354	1	354	354	0	734	1	3
Pmp6_H	cps_09DC79_GCA_000417605_hsa_IKFOEOBH_00423	94.619	985	51	2	2	1	984	984	1	984	984	0	1899	1.00102	7
Pmp7_G/I	cps_09DC79_GCA_000417605_hsa_IKFOEOBH_00424	91.467	1043	81	3	8	1	1043	1043	1	1035	1035	0	1864	1	4
Pmp8_G/I	cps_09DC79_GCA_000417605_hsa_IKFOEOBH_00425	98.96	577	6	0	0	275	851	851	1	577	577	0	1187	0.678026	6
Pmp9_G/I	cps_09DC79_GCA_000417605_hsa_IKFOEOBH_00426	94.343	601	31	1	3	347	944	944	1	601	601	0	1175	0.636653	5
Pmp10_G/I	cps_09DC79_GCA_000417605_hsa_IKFOEOBH_00430	99.202	376	3	0	0	302	677	840	1	376	376	0	778	0.447619	8
Pmp11_G/I	cps_09DC79_GCA_000417605_hsa_IKFOEOBH_00432	99.647	849	3	0	0	1	849	849	1	849	849	0	1736	1	7
Pmp12_G/I	cps_09DC79_GCA_000417605_hsa_IKFOEOBH_00433	98.377	308	5	0	0	547	854	854	1	308	308	0	641	0.360656	6
Pmp13_G/I	cps_09DC79_GCA_000417605_hsa_IKFOEOBH_00439	45.975	733	344	17	52	139	843	843	225	933	933	0	616	0.869514	6
Pmp14_G/I	cps_09DC79_GCA_000417605_hsa_IKFOEOBH_00439	40.795	956	434	21	132	1	847	847	1	933	933	0	646	1.12869	6
Pmp15_G/I	cps_09DC79_GCA_000417605_hsa_IKFOEOBH_00439	40.895	961	434	23	134	1	855	855	1	933	933	0	642	1.12398	6
Pmp16_G/I	cps_09DC79_GCA_000417605_hsa_IKFOEOBH_00439	98.607	933	6	1	7	1	926	926	1	933	933	0	1877	1.00756	7
Pmp17_G/I	cps_09DC79_GCA_000417605_hsa_IKFOEOBH_00439	40.895	961	434	23	134	1	855	855	1	933	933	0	642	1.12398	6
Pmp19_G/I	cps_09DC79_GCA_000417605_hsa_IKFOEOBH_00439	48.422	729	327	16	49	138	837	837	225	933	933	0	650	0.870968	6
Pmp20_G/I	cps_09DC79_GCA_000417605_hsa_IKFOEOBH_00439	48.229	734	328	20	52	143	849	849	225	933	933	0	630	0.864547	6
Pmp21_G/I	cps_09DC79_GCA_000417605_hsa_IKFOEOBH_00439	47.105	760	351	16	51	111	847	847	202	933	933	0	655	0.897285	6
Pmp22_D	cps_09DC79_GCA_000417605_hsa_IKFOEOBH_00965	99.478	1534	8	0	0	1	1534	1534	1	1534	1534	0	3120	1	7
Pmp22_D	cps_09DC80_GCA_000415765_hsa_IDNEJEEN_00188	99.478	1534	8	0	0	1	1534	1534	1	1534	1534	0	3120	1	7
Pmp1_B	cps_09DC80_GCA_000415765_hsa_IDNEJEEN_00621	97.83	1797	39	0	0	1	1797	1797	1	1797	1797	0	3582	1	6
Pmp2_A	cps_09DC80_GCA_000415765_hsa_IDNEJEEN_00622	99.786	933	2	0	0	1	933	933	1	933	933	0	1911	1	6
Pmp3_E/F	cps_09DC80_GCA_000415765_hsa_IDNEJEEN_00688	86.1	1000	139	0	0	1	1000	1000	1	1000	1000	0	1751	1	9
Pmp4_E/F	cps_09DC80_GCA_000415765_hsa_IDNEJEEN_00689	96.674	962	31	1	1	1	961	961	1	962	962	0	1920	1.00104	7
Pmp5_E/F	cps_09DC80_GCA_000415765_hsa_IDNEJEEN_00690	99.153	354	3	0	0	1	354	354	1	354	354	0	734	1	3
Pmp6_H	cps_09DC80_GCA_000415765_hsa_IDNEJEEN_00691	94.619	985	51	2	2	1	984	984	1	984	984	0	1899	1.00102	7
Pmp7_G/I	cps_09DC80_GCA_000415765_hsa_IDNEJEEN_00692	91.467	1043	81	3	8	1	1043	1043	1	1035	1035	0	1864	1	5
Pmp8_G/I	cps_09DC80_GCA_000415765_hsa_IDNEJEEN_00693	98.96	577	6	0	0	275	851	851	1	577	577	0	1187	0.678026	6
Pmp9_G/I	cps_09DC80_GCA_000415765_hsa_IDNEJEEN_00694	94.343	601	31	1	3	347	944	944	1	601	601	0	1175	0.636653	6
Pmp10_G/I	cps_09DC80_GCA_000415765_hsa_IDNEJEEN_00698	99.202	376	3	0	0	302	677	840	1	376	376	0	778	0.447619	8
Pmp11_G/I	cps_09DC80_GCA_000415765_hsa_IDNEJEEN_00700	99.647	849	3	0	0	1	849	849	1	849	849	0	1736	1	7
Pmp12_G/I	cps_09DC80_GCA_000415765_hsa_IDNEJEEN_00707	48.505	736	334	18	45	140	854	854	222	933	933	0	639	0.861827	5
Pmp13_G/I	cps_09DC80_GCA_000415765_hsa_IDNEJEEN_00707	45.975	733	344	17	52	139	843	843	225	933	933	0	616	0.869514	5
Pmp14_G/I	cps_09DC80_GCA_000415765_hsa_IDNEJEEN_00707	40.795	956	434	21	132	1	847	847	1	933	933	0	646	1.12869	5
Pmp15_G/I	cps_09DC80_GCA_000415765_hsa_IDNEJEEN_00707	40.895	961	434	23	134	1	855	855	1	933	933	0	642	1.12398	5
Pmp16_G/I	cps_09DC80_GCA_000415765_hsa_IDNEJEEN_00707	98.607	933	6	1	7	1	926	926	1	933	933	0	1877	1.00756	6
Pmp17_G/I	cps_09DC80_GCA_000415765_hsa_IDNEJEEN_00707	40.895	961	434	23	134	1	855	855	1	933	933	0	642	1.12398	5
Pmp19_G/I	cps_09DC80_GCA_000415765_hsa_IDNEJEEN_00707	48.422	729	327	16	49	138	837	837	225	933	933	0	650	0.870968	5
Pmp20_G/I	cps_09DC80_GCA_000415765_hsa_IDNEJEEN_00707	48.229	734	328	20	52	143	849	849	225	933	933	0	630	0.864547	5
Pmp21_G/I	cps_09DC80_GCA_000415765_hsa_IDNEJEEN_00707	47.105	760	351	16	51	111	847	847	202	933	933	0	655	0.897285	5
Pmp1_B	cps_10652_placenta_GCF_002844705_hsa_NLGFPFDE_00289	100	1797	0	0	0	1	1797	1797	1	1797	1797	0	3665	1	7
Pmp2_A	cps_10652_placenta_GCF_002844705_hsa_NLGFPFDE_00290	100	933	0	0	0	1	933	933	1	933	933	0	1913	1	7
Pmp3_E/F	cps_10652_placenta_GCF_002844705_hsa_NLGFPFDE_00355	100	1000	0	0	0	1	1000	1000	1	1000	1000	0	2058	1	7
Pmp4_E/F	cps_10652_placenta_GCF_002844705_hsa_NLGFPFDE_00356	99.896	961	1	0	0	1	961	961	1	961	961	0	1989	1	7
Pmp5_E/F	cps_10652_placenta_GCF_002844705_hsa_NLGFPFDE_00357	100	354	0	0	0	1	354	354	1	354	354	0	738	1	3
Pmp6_H	cps_10652_placenta_GCF_002844705_hsa_NLGFPFDE_00358	100	984	0	0	0	1	984	984	1	984	984	0	2010	1	7
Pmp7_G/I	cps_10652_placenta_GCF_002844705_hsa_NLGFPFDE_00359	100	1043	0	0	0	1	1043	1043	1	1043	1043	0	2133	1	7
Pmp8_G/I	cps_10652_placenta_GCF_002844705_hsa_NLGFPFDE_00360	100	721	0	0	0	131	851	851	1	721	721	0	1493	0.847239	7
Pmp9_G/I	cps_10652_placenta_GCF_002844705_hsa_NLGFPFDE_00361	100	705	0	0	0	240	944	944	1	705	705	0	1455	0.746822	8
Pmp10_G/I	cps_10652_placenta_GCF_002844705_hsa_NLGFPFDE_00363	100	840	0	0	0	1	840	840	1	840	840	0	1727	1	6
Pmp11_G/I	cps_10652_placenta_GCF_002844705_hsa_NLGFPFDE_00364	100	849	0	0	0	1	849	849	1	849	849	0	1744	1	7
Pmp12_G/I	cps_10652_placenta_GCF_002844705_hsa_NLGFPFDE_00365	99.694	327	1	0	0	528	854	854	1	327	327	0	688	0.382904	4
Pmp21_G/I	cps_10652_placenta_GCF_002844705_hsa_NLGFPFDE_00365	95.719	327	14	0	0	521	847	847	1	327	327	0	664	0.386068	4
Pmp13_G/I	cps_10652_placenta_GCF_002844705_hsa_NLGFPFDE_00368	46.419	726	344	17	45	139	843	843	225	926	926	0	616	0.86121	4
Pmp14_G/I	cps_10652_placenta_GCF_002844705_hsa_NLGFPFDE_00368	40.674	949	438	20	125	1	847	847	1	926	926	0	645	1.12043	4
Pmp15_G/I	cps_10652_placenta_GCF_002844705_hsa_NLGFPFDE_00368	41.361	955	431	23	129	1	855	855	1	926	926	0	643	1.11696	4
Pmp16_G/I	cps_10652_placenta_GCF_002844705_hsa_NLGFPFDE_00368	100	926	0	0	0	1	926	926	1	926	926	0	1894	1	10
Pmp17_G/I	cps_10652_placenta_GCF_002844705_hsa_NLGFPFDE_00368	41.361	955	431	23	129	1	855	855	1	926	926	0	643	1.11696	4
Pmp19_G/I	cps_10652_placenta_GCF_002844705_hsa_NLGFPFDE_00368	48.266	721	333	14	40	138	837	837	225	926	926	0	650	0.86141	4
Pmp20_G/I	cps_10652_placenta_GCF_002844705_hsa_NLGFPFDE_00648	99.026	308	3	0	0	542	849	849	1	308	308	0	647	0.36278	4
Pmp22_D	cps_10652_placenta_GCF_002844705_hsa_NLGFPFDE_00655	100	1534	0	0	0	1	1534	1534	1	1534	1534	0	3132	1	8
Pmp1_B	cps_6BC_GCF_000191925_hsa_IBIHJFNF_00220	100	1797	0	0	0	1	1797	1797	1	1797	1797	0	3665	1	13
Pmp2_A	cps_6BC_GCF_000191925_hsa_IBIHJFNF_00221	100	933	0	0	0	1	933	933	1	933	933	0	1913	1	15
Pmp3_E/F	cps_6BC_GCF_000191925_hsa_IBIHJFNF_00286	100	1000	0	0	0	1	1000	1000	1	1000	1000	0	2058	1	13
Pmp4_E/F	cps_6BC_GCF_000191925_hsa_IBIHJFNF_00287	100	961	0	0	0	1	961	961	1	961	961	0	1991	1	14
Pmp5_E/F	cps_6BC_GCF_000191925_hsa_IBIHJFNF_00288	100	354	0	0	0	1	354	354	1	354	354	0	738	1	3
Pmp6_H	cps_6BC_GCF_000191925_hsa_IBIHJFNF_00289	100	984	0	0	0	1	984	984	1	984	984	0	2010	1	14
Pmp7_G/I	cps_6BC_GCF_000191925_hsa_IBIHJFNF_00290	100	1043	0	0	0	1	1043	1043	1	1043	1043	0	2133	1	14
Pmp8_G/I	cps_6BC_GCF_000191925_hsa_IBIHJFNF_00291	100	851	0	0	0	1	851	851	4	854	854	0	1756	1	13
Pmp9_G/I	cps_6BC_GCF_000191925_hsa_IBIHJFNF_00292	100	944	0	0	0	1	944	944	1	944	944	0	1929	1	14
Pmp10_G/I	cps_6BC_GCF_000191925_hsa_IBIHJFNF_00293	100	840	0	0	0	1	840	840	1	840	840	0	1727	1	13
Pmp11_G/I	cps_6BC_GCF_000191925_hsa_IBIHJFNF_00294	100	849	0	0	0	1	849	849	1	849	849	0	1744	1	14
Pmp12_G/I	cps_6BC_GCF_000191925_hsa_IBIHJFNF_00295	100	854	0	0	0	1	854	854	1	854	854	0	1753	1	9
Pmp13_G/I	cps_6BC_GCF_000191925_hsa_IBIHJFNF_00296	100	843	0	0	0	1	843	843	1	843	843	0	1740	1	9
Pmp14_G/I	cps_6BC_GCF_000191925_hsa_IBIHJFNF_00297	100	847	0	0	0	1	847	847	1	847	847	0	1733	1	9
Pmp15_G/I	cps_6BC_GCF_000191925_hsa_IBIHJFNF_00298	100	855	0	0	0	1	855	855	1	855	855	0	1757	1	9
Pmp17_G/I	cps_6BC_GCF_000191925_hsa_IBIHJFNF_00298	100	855	0	0	0	1	855	855	1	855	855	0	1757	1	9
Pmp16_G/I	cps_6BC_GCF_000191925_hsa_IBIHJFNF_00299	100	926	0	0	0	1	926	926	1	926	926	0	1894	1	15
Pmp19_G/I	cps_6BC_GCF_000191925_hsa_IBIHJFNF_00634	100	837	0	0	0	1	837	837	1	837	837	0	1714	1	9
Pmp20_G/I	cps_6BC_GCF_000191925_hsa_IBIHJFNF_00635	100	849	0	0	0	1	849	849	1	849	849	0	1742	1	9
Pmp21_G/I	cps_6BC_GCF_000191925_hsa_IBIHJFNF_00636	100	847	0	0	0	1	847	847	1	847	847	0	1739	1	9
Pmp22_D	cps_6BC_GCF_000191925_hsa_IBIHJFNF_00817	100	1534	0	0	0	1	1534	1534	1	1534	1534	0	3132	1	9
Pmp1_B	cps_84_55_GCA_000298375_hsa_GJBCANLI_00226	100	1797	0	0	0	1	1797	1797	1	1797	1797	0	3665	1	8
Pmp2_A	cps_84_55_GCA_000298375_hsa_GJBCANLI_00227	100	933	0	0	0	1	933	933	1	933	933	0	1913	1	7
Pmp3_E/F	cps_84_55_GCA_000298375_hsa_GJBCANLI_00295	100	1000	0	0	0	1	1000	1000	1	1000	1000	0	2058	1	8
Pmp4_E/F	cps_84_55_GCA_000298375_hsa_GJBCANLI_00297	99.754	406	1	0	0	385	790	961	1	406	444	0	842	0.422477	11
Pmp5_E/F	cps_84_55_GCA_000298375_hsa_GJBCANLI_00300	100	354	0	0	0	1	354	354	1	354	354	0	738	1	3
Pmp6_H	cps_84_55_GCA_000298375_hsa_GJBCANLI_00301	100	984	0	0	0	1	984	984	1	984	984	0	2010	1	7
Pmp7_G/I	cps_84_55_GCA_000298375_hsa_GJBCANLI_00302	100	1043	0	0	0	1	1043	1043	1	1043	1043	0	2133	1	7
Pmp8_G/I	cps_84_55_GCA_000298375_hsa_GJBCANLI_00303	99.861	721	1	0	0	131	851	851	1	721	721	0	1491	0.847239	8
Pmp9_G/I	cps_84_55_GCA_000298375_hsa_GJBCANLI_00304	100	705	0	0	0	240	944	944	1	705	705	0	1455	0.746822	9
Pmp10_G/I	cps_84_55_GCA_000298375_hsa_GJBCANLI_00307	100	563	0	0	0	1	563	840	1	563	577	0	1140	0.670238	10
Pmp11_G/I	cps_84_55_GCA_000298375_hsa_GJBCANLI_00308	100	849	0	0	0	1	849	849	1	849	849	0	1744	1	9
Pmp16_G/I	cps_84_55_GCA_000298375_hsa_GJBCANLI_00317	100	926	0	0	0	1	926	926	1	926	926	0	1894	1	9
Pmp12_G/I	cps_84_55_GCA_000298375_hsa_GJBCANLI_00687	84.678	855	122	6	9	1	854	854	1	847	847	0	1437	1.00117	14
Pmp13_G/I	cps_84_55_GCA_000298375_hsa_GJBCANLI_00687	77.529	850	181	8	10	1	843	843	1	847	847	0	1306	1.0083	14
Pmp14_G/I	cps_84_55_GCA_000298375_hsa_GJBCANLI_00687	80.471	850	160	5	6	1	847	847	1	847	847	0	1373	1.00354	14
Pmp15_G/I	cps_84_55_GCA_000298375_hsa_GJBCANLI_00687	84.678	855	123	4	8	1	855	855	1	847	847	0	1451	1	14
Pmp17_G/I	cps_84_55_GCA_000298375_hsa_GJBCANLI_00687	84.678	855	123	4	8	1	855	855	1	847	847	0	1451	1	14
Pmp19_G/I	cps_84_55_GCA_000298375_hsa_GJBCANLI_00687	79.457	847	164	8	10	1	837	837	1	847	847	0	1330	1.01195	14
Pmp20_G/I	cps_84_55_GCA_000298375_hsa_GJBCANLI_00687	81.221	852	152	7	8	1	849	849	1	847	847	0	1392	1.00353	14
Pmp21_G/I	cps_84_55_GCA_000298375_hsa_GJBCANLI_00687	99.646	847	3	0	0	1	847	847	1	847	847	0	1731	1	14
Pmp22_D	cps_84_55_GCA_000298375_hsa_GJBCANLI_00882	100	883	0	0	0	1	883	1534	1	883	887	0	1778	0.575619	9
Pmp22_D	cps_84_8471_1_polished_OLJFHBFA_00182	100	1534	0	0	0	1	1534	1534	1	1534	1534	0	3132	1	8
Pmp1_B	cps_84_8471_1_polished_OLJFHBFA_00615	100	1797	0	0	0	1	1797	1797	1	1797	1797	0	3665	1	7
Pmp2_A	cps_84_8471_1_polished_OLJFHBFA_00616	100	933	0	0	0	1	933	933	1	933	933	0	1913	1	7
Pmp3_E/F	cps_84_8471_1_polished_OLJFHBFA_00681	100	1000	0	0	0	1	1000	1000	1	1000	1000	0	2058	1	7
Pmp4_E/F	cps_84_8471_1_polished_OLJFHBFA_00682	99.896	961	1	0	0	1	961	961	1	961	961	0	1989	1	7
Pmp5_E/F	cps_84_8471_1_polished_OLJFHBFA_00683	100	354	0	0	0	1	354	354	1	354	354	0	738	1	3
Pmp6_H	cps_84_8471_1_polished_OLJFHBFA_00684	100	984	0	0	0	1	984	984	1	984	984	0	2010	1	7
Pmp7_G/I	cps_84_8471_1_polished_OLJFHBFA_00685	100	1043	0	0	0	1	1043	1043	1	1043	1043	0	2133	1	7
Pmp8_G/I	cps_84_8471_1_polished_OLJFHBFA_00686	100	721	0	0	0	131	851	851	1	721	721	0	1493	0.847239	7
Pmp9_G/I	cps_84_8471_1_polished_OLJFHBFA_00687	100	705	0	0	0	240	944	944	1	705	705	0	1455	0.746822	8
Pmp10_G/I	cps_84_8471_1_polished_OLJFHBFA_00689	100	840	0	0	0	1	840	840	1	840	840	0	1727	1	8
Pmp11_G/I	cps_84_8471_1_polished_OLJFHBFA_00690	100	849	0	0	0	1	849	849	1	849	849	0	1744	1	7
Pmp12_G/I	cps_84_8471_1_polished_OLJFHBFA_00692	100	414	0	0	0	1	414	854	1	414	437	0	835	0.484778	14
Pmp13_G/I	cps_84_8471_1_polished_OLJFHBFA_00694	100	407	0	0	0	1	407	843	1	407	451	0	821	0.4828	14
Pmp14_G/I	cps_84_8471_1_polished_OLJFHBFA_00696	100	411	0	0	0	1	411	847	1	411	432	0	824	0.485242	14
Pmp15_G/I	cps_84_8471_1_polished_OLJFHBFA_00698	99.043	418	3	1	1	1	418	855	1	417	440	0	829	0.488889	14
Pmp17_G/I	cps_84_8471_1_polished_OLJFHBFA_00698	99.043	418	3	1	1	1	418	855	1	417	440	0	829	0.488889	14
Pmp16_G/I	cps_84_8471_1_polished_OLJFHBFA_00699	100	926	0	0	0	1	926	926	1	926	926	0	1894	1	10
Pmp21_G/I	cps_84_8471_1_polished_OLJFHBFA_00699	47.145	753	354	15	44	111	847	847	202	926	926	0	654	0.88902	14
Pmp19_G/I	cps_84_8471_1_polished_OLJFHBFA_01035	100	401	0	0	0	1	401	837	1	401	423	0	803	0.479092	14
Pmp20_G/I	cps_84_8471_1_polished_OLJFHBFA_01037	100	411	0	0	0	1	411	849	1	411	434	0	823	0.484099	14
Pmp1_B	cps_8882_foetus_GCF_002844745_hsa_FPHECIHI_00198	100	1797	0	0	0	1	1797	1797	1	1797	1797	0	3665	1	6
Pmp2_A	cps_8882_foetus_GCF_002844745_hsa_FPHECIHI_00199	100	933	0	0	0	1	933	933	1	933	933	0	1913	1	7
Pmp3_E/F	cps_8882_foetus_GCF_002844745_hsa_FPHECIHI_00264	100	1000	0	0	0	1	1000	1000	1	1000	1000	0	2058	1	7
Pmp4_E/F	cps_8882_foetus_GCF_002844745_hsa_FPHECIHI_00265	99.896	961	1	0	0	1	961	961	1	961	961	0	1989	1	7
Pmp5_E/F	cps_8882_foetus_GCF_002844745_hsa_FPHECIHI_00266	100	354	0	0	0	1	354	354	1	354	354	0	738	1	3
Pmp6_H	cps_8882_foetus_GCF_002844745_hsa_FPHECIHI_00267	100	984	0	0	0	1	984	984	1	984	984	0	2010	1	7
Pmp7_G/I	cps_8882_foetus_GCF_002844745_hsa_FPHECIHI_00268	100	1043	0	0	0	1	1043	1043	1	1043	1043	0	2133	1	8
Pmp8_G/I	cps_8882_foetus_GCF_002844745_hsa_FPHECIHI_00269	100	721	0	0	0	131	851	851	1	721	721	0	1493	0.847239	7
Pmp9_G/I	cps_8882_foetus_GCF_002844745_hsa_FPHECIHI_00270	100	705	0	0	0	240	944	944	1	705	705	0	1455	0.746822	8
Pmp10_G/I	cps_8882_foetus_GCF_002844745_hsa_FPHECIHI_00272	100	840	0	0	0	1	840	840	1	840	840	0	1727	1	6
Pmp11_G/I	cps_8882_foetus_GCF_002844745_hsa_FPHECIHI_00273	100	849	0	0	0	1	849	849	1	849	849	0	1744	1	7
Pmp16_G/I	cps_8882_foetus_GCF_002844745_hsa_FPHECIHI_00307	100	926	0	0	0	1	926	926	1	926	926	0	1894	1	9
Pmp22_D	cps_8882_foetus_GCF_002844745_hsa_FPHECIHI_00735	100	1534	0	0	0	1	1534	1534	1	1534	1534	0	3132	1	8
Pmp12_G/I	cps_8882_foetus_GCF_002844745_hsa_FPHECIHI_01026	76.682	446	100	3	4	409	854	854	2	443	443	0	725	0.522248	6
Pmp13_G/I	cps_8882_foetus_GCF_002844745_hsa_FPHECIHI_01026	100	438	0	0	0	406	843	843	6	443	443	0	924	0.519573	6
Pmp14_G/I	cps_8882_foetus_GCF_002844745_hsa_FPHECIHI_01026	80.182	439	85	2	2	410	847	847	6	443	443	0	748	0.5183	6
Pmp15_G/I	cps_8882_foetus_GCF_002844745_hsa_FPHECIHI_01026	75.73	445	105	2	3	411	855	855	2	443	443	0	721	0.520468	6
Pmp17_G/I	cps_8882_foetus_GCF_002844745_hsa_FPHECIHI_01026	75.73	445	105	2	3	411	855	855	2	443	443	0	721	0.520468	6
Pmp19_G/I	cps_8882_foetus_GCF_002844745_hsa_FPHECIHI_01026	76.524	443	102	2	2	396	837	837	2	443	443	0	724	0.529271	6
Pmp20_G/I	cps_8882_foetus_GCF_002844745_hsa_FPHECIHI_01026	77.602	442	95	3	4	408	849	849	6	443	443	0	729	0.520612	6
Pmp21_G/I	cps_8882_foetus_GCF_002844745_hsa_FPHECIHI_01026	79.458	443	89	2	2	406	847	847	2	443	443	0	748	0.523022	6
Pmp20_G/I	cps_8882_placenta_GCF_002844715_hsa_OIJIADLL_00253	98.377	308	5	0	0	542	849	849	1	308	308	0	642	0.36278	5
Pmp22_D	cps_8882_placenta_GCF_002844715_hsa_OIJIADLL_00432	100	1534	0	0	0	1	1534	1534	1	1534	1534	0	3132	1	7
Pmp1_B	cps_8882_placenta_GCF_002844715_hsa_OIJIADLL_00850	99.94	1654	1	0	0	144	1797	1797	1	1654	1654	0	3375	0.920423	7
Pmp2_A	cps_8882_placenta_GCF_002844715_hsa_OIJIADLL_00851	100	933	0	0	0	1	933	933	1	933	933	0	1913	1	6
Pmp3_E/F	cps_8882_placenta_GCF_002844715_hsa_OIJIADLL_00916	100	1000	0	0	0	1	1000	1000	1	1000	1000	0	2058	1	6
Pmp4_E/F	cps_8882_placenta_GCF_002844715_hsa_OIJIADLL_00917	99.896	961	1	0	0	1	961	961	1	961	961	0	1989	1	6
Pmp5_E/F	cps_8882_placenta_GCF_002844715_hsa_OIJIADLL_00918	100	354	0	0	0	1	354	354	1	354	354	0	738	1	3
Pmp6_H	cps_8882_placenta_GCF_002844715_hsa_OIJIADLL_00919	99.864	734	1	0	0	251	984	984	1	734	734	0	1511	0.745935	7
Pmp8_G/I	cps_8882_placenta_GCF_002844715_hsa_OIJIADLL_00922	100	721	0	0	0	131	851	851	1	721	721	0	1493	0.847239	5
Pmp9_G/I	cps_8882_placenta_GCF_002844715_hsa_OIJIADLL_00923	100	705	0	0	0	240	944	944	1	705	705	0	1455	0.746822	7
Pmp10_G/I	cps_8882_placenta_GCF_002844715_hsa_OIJIADLL_00925	100	840	0	0	0	1	840	840	1	840	840	0	1727	1	5
Pmp11_G/I	cps_8882_placenta_GCF_002844715_hsa_OIJIADLL_00926	100	849	0	0	0	1	849	849	1	849	849	0	1744	1	6
Pmp12_G/I	cps_8882_placenta_GCF_002844715_hsa_OIJIADLL_00927	100	308	0	0	0	547	854	854	1	308	308	0	649	0.360656	5
Pmp13_G/I	cps_8882_placenta_GCF_002844715_hsa_OIJIADLL_00928	46.419	726	344	17	45	139	843	843	225	926	926	0	616	0.86121	5
Pmp14_G/I	cps_8882_placenta_GCF_002844715_hsa_OIJIADLL_00928	40.674	949	438	20	125	1	847	847	1	926	926	0	645	1.12043	5
Pmp15_G/I	cps_8882_placenta_GCF_002844715_hsa_OIJIADLL_00928	41.361	955	431	23	129	1	855	855	1	926	926	0	643	1.11696	5
Pmp16_G/I	cps_8882_placenta_GCF_002844715_hsa_OIJIADLL_00928	100	926	0	0	0	1	926	926	1	926	926	0	1894	1	9
Pmp17_G/I	cps_8882_placenta_GCF_002844715_hsa_OIJIADLL_00928	41.361	955	431	23	129	1	855	855	1	926	926	0	643	1.11696	5
Pmp19_G/I	cps_8882_placenta_GCF_002844715_hsa_OIJIADLL_00928	48.266	721	333	14	40	138	837	837	225	926	926	0	650	0.86141	5
Pmp21_G/I	cps_8882_placenta_GCF_002844715_hsa_OIJIADLL_00928	47.145	753	354	15	44	111	847	847	202	926	926	0	654	0.88902	5
Pmp7_G/I	cps_8882_placenta_GCF_002844715_hsa_OIJIADLL_00928	30.912	1074	563	29	179	1	1043	1043	1	926	926	7.49e-138	438	1.02972	6
Pmp1_B	cps_9945_foetus_GCF_002844755_hsa_IFDECNFI_00220	100	90	0	0	0	1708	1797	1797	1	90	90	1.2e-57	194	0.0500835	8
Pmp2_A	cps_9945_foetus_GCF_002844755_hsa_IFDECNFI_00221	100	933	0	0	0	1	933	933	1	933	933	0	1913	1	9
Pmp3_E/F	cps_9945_foetus_GCF_002844755_hsa_IFDECNFI_00286	100	1000	0	0	0	1	1000	1000	1	1000	1000	0	2058	1	8
Pmp4_E/F	cps_9945_foetus_GCF_002844755_hsa_IFDECNFI_00287	99.896	961	1	0	0	1	961	961	1	961	961	0	1989	1	8
Pmp5_E/F	cps_9945_foetus_GCF_002844755_hsa_IFDECNFI_00288	100	354	0	0	0	1	354	354	1	354	354	0	738	1	3
Pmp6_H	cps_9945_foetus_GCF_002844755_hsa_IFDECNFI_00289	100	984	0	0	0	1	984	984	1	984	984	0	2010	1	8
Pmp7_G/I	cps_9945_foetus_GCF_002844755_hsa_IFDECNFI_00290	100	1043	0	0	0	1	1043	1043	1	1043	1043	0	2133	1	9
Pmp8_G/I	cps_9945_foetus_GCF_002844755_hsa_IFDECNFI_00291	100	721	0	0	0	131	851	851	1	721	721	0	1493	0.847239	8
Pmp9_G/I	cps_9945_foetus_GCF_002844755_hsa_IFDECNFI_00292	100	705	0	0	0	240	944	944	1	705	705	0	1455	0.746822	9
Pmp10_G/I	cps_9945_foetus_GCF_002844755_hsa_IFDECNFI_00294	100	840	0	0	0	1	840	840	1	840	840	0	1727	1	8
Pmp11_G/I	cps_9945_foetus_GCF_002844755_hsa_IFDECNFI_00295	100	849	0	0	0	1	849	849	1	849	849	0	1744	1	8
Pmp16_G/I	cps_9945_foetus_GCF_002844755_hsa_IFDECNFI_00301	100	926	0	0	0	1	926	926	1	926	926	0	1894	1	11
Pmp22_D	cps_9945_foetus_GCF_002844755_hsa_IFDECNFI_00645	100	1534	0	0	0	1	1534	1534	1	1534	1534	0	3132	1	8
Pmp12_G/I	cps_9945_foetus_GCF_002844755_hsa_IFDECNFI_00859	82.456	855	141	6	9	1	854	854	1	847	847	0	1422	1.00117	9
Pmp13_G/I	cps_9945_foetus_GCF_002844755_hsa_IFDECNFI_00859	77.086	851	183	10	12	1	843	843	1	847	847	0	1309	1.00949	9
Pmp14_G/I	cps_9945_foetus_GCF_002844755_hsa_IFDECNFI_00859	80.353	850	161	4	6	1	847	847	1	847	847	0	1391	1.00354	9
Pmp15_G/I	cps_9945_foetus_GCF_002844755_hsa_IFDECNFI_00859	83.879	856	128	6	10	1	855	855	1	847	847	0	1443	1.00117	9
Pmp17_G/I	cps_9945_foetus_GCF_002844755_hsa_IFDECNFI_00859	83.879	856	128	6	10	1	855	855	1	847	847	0	1443	1.00117	9
Pmp19_G/I	cps_9945_foetus_GCF_002844755_hsa_IFDECNFI_00859	77.712	848	177	10	12	1	837	837	1	847	847	0	1318	1.01314	9
Pmp20_G/I	cps_9945_foetus_GCF_002844755_hsa_IFDECNFI_00859	86.016	851	113	5	6	1	849	849	1	847	847	0	1483	1.00236	9
Pmp21_G/I	cps_9945_foetus_GCF_002844755_hsa_IFDECNFI_00859	94.34	848	46	2	2	1	847	847	1	847	847	0	1623	1.00118	9
Pmp22_D	cps_99DC5_GCA_000415785_hsa_GOHNKOGM_00187	99.478	1534	8	0	0	1	1534	1534	1	1534	1534	0	3112	1	8
Pmp1_B	cps_99DC5_GCA_000415785_hsa_GOHNKOGM_00621	93.222	1800	117	4	5	1	1797	1797	1	1798	1798	0	3311	1.00167	8
Pmp2_A	cps_99DC5_GCA_000415785_hsa_GOHNKOGM_00622	99.893	933	1	0	0	1	933	933	1	933	933	0	1913	1	7
Pmp3_E/F	cps_99DC5_GCA_000415785_hsa_GOHNKOGM_00687	96	1000	40	0	0	1	1000	1000	1	1000	1000	0	1951	1	9
Pmp4_E/F	cps_99DC5_GCA_000415785_hsa_GOHNKOGM_00688	95.317	961	45	0	0	1	961	961	1	961	961	0	1912	1	7
Pmp5_E/F	cps_99DC5_GCA_000415785_hsa_GOHNKOGM_00689	99.435	354	2	0	0	1	354	354	1	354	354	0	735	1	3
Pmp6_H	cps_99DC5_GCA_000415785_hsa_GOHNKOGM_00690	95.736	985	39	3	3	1	984	984	1	983	983	0	1914	1.00102	8
Pmp7_G/I	cps_99DC5_GCA_000415785_hsa_GOHNKOGM_00691	92.755	1049	69	3	7	1	1043	1043	1	1048	1048	0	1849	1.00575	9
Pmp8_G/I	cps_99DC5_GCA_000415785_hsa_GOHNKOGM_00692	99.647	851	3	0	0	1	851	851	4	854	854	0	1754	1	8
Pmp9_G/I	cps_99DC5_GCA_000415785_hsa_GOHNKOGM_00693	93.39	711	41	2	6	240	944	944	1	711	711	0	1360	0.753178	6
Pmp10_G/I	cps_99DC5_GCA_000415785_hsa_GOHNKOGM_00696	99.643	840	3	0	0	1	840	840	1	840	840	0	1720	1	7
Pmp11_G/I	cps_99DC5_GCA_000415785_hsa_GOHNKOGM_00697	99.647	849	3	0	0	1	849	849	1	849	849	0	1741	1	7
Pmp12_G/I	cps_99DC5_GCA_000415785_hsa_GOHNKOGM_00700	78.555	443	91	3	4	412	854	854	1	439	439	0	735	0.518735	10
Pmp13_G/I	cps_99DC5_GCA_000415785_hsa_GOHNKOGM_00700	96.128	439	17	0	0	405	843	843	1	439	439	0	896	0.520759	10
Pmp15_G/I	cps_99DC5_GCA_000415785_hsa_GOHNKOGM_00700	77.149	442	98	2	3	414	855	855	1	439	439	0	729	0.516959	10
Pmp17_G/I	cps_99DC5_GCA_000415785_hsa_GOHNKOGM_00700	77.149	442	98	2	3	414	855	855	1	439	439	0	729	0.516959	10
Pmp19_G/I	cps_99DC5_GCA_000415785_hsa_GOHNKOGM_00700	76.818	440	100	2	2	399	837	837	1	439	439	0	723	0.525687	10
Pmp20_G/I	cps_99DC5_GCA_000415785_hsa_GOHNKOGM_00700	78.33	443	92	3	4	407	849	849	1	439	439	0	736	0.52179	10
Pmp21_G/I	cps_99DC5_GCA_000415785_hsa_GOHNKOGM_00700	80	440	86	2	2	409	847	847	1	439	439	0	750	0.519481	10
Pmp14_G/I	cps_99DC5_GCA_000415785_hsa_GOHNKOGM_00701	97.389	383	9	1	1	466	847	847	1	383	383	0	786	0.452184	10
Pmp16_G/I	cps_99DC5_GCA_000415785_hsa_GOHNKOGM_00703	99.676	926	3	0	0	1	926	926	1	926	926	0	1890	1	14
Pmp22_D	cps_AMK_GCF_009857155_hsa_IEFLEBPO_00331	87.5	1536	187	3	5	1	1534	1534	1	1533	1533	0	2731	1.0013	8
Pmp1_B	cps_AMK_GCF_009857155_hsa_IEFLEBPO_00765	96.607	1798	60	1	1	1	1797	1797	1	1798	1798	0	3542	1.00056	9
Pmp2_A	cps_AMK_GCF_009857155_hsa_IEFLEBPO_00766	99.893	933	1	0	0	1	933	933	1	933	933	0	1913	1	8
Pmp3_E/F	cps_AMK_GCF_009857155_hsa_IEFLEBPO_00831	86.4	1000	134	1	2	1	1000	1000	1	998	998	0	1781	1	11
Pmp4_E/F	cps_AMK_GCF_009857155_hsa_IEFLEBPO_00832	94.381	961	54	0	0	1	961	961	1	961	961	0	1896	1	8
Pmp5_E/F	cps_AMK_GCF_009857155_hsa_IEFLEBPO_00833	99.435	354	2	0	0	1	354	354	1	354	354	0	735	1	3
Pmp6_H	cps_AMK_GCF_009857155_hsa_IEFLEBPO_00834	94.924	985	48	2	2	1	984	984	1	984	984	0	1906	1.00102	9
Pmp7_G/I	cps_AMK_GCF_009857155_hsa_IEFLEBPO_00835	93.48	1043	64	2	4	1	1043	1043	1	1039	1039	0	1872	1	8
Pmp8_G/I	cps_AMK_GCF_009857155_hsa_IEFLEBPO_00836	99.647	851	3	0	0	1	851	851	4	854	854	0	1754	1	8
Pmp9_G/I	cps_AMK_GCF_009857155_hsa_IEFLEBPO_00837	92.91	945	65	2	2	1	944	944	1	944	944	0	1753	1.00106	7
Pmp10_G/I	cps_AMK_GCF_009857155_hsa_IEFLEBPO_00838	99.643	840	3	0	0	1	840	840	1	840	840	0	1720	1	10
Pmp11_G/I	cps_AMK_GCF_009857155_hsa_IEFLEBPO_00839	99.293	849	6	0	0	1	849	849	1	849	849	0	1736	1	8
Pmp12_G/I	cps_AMK_GCF_009857155_hsa_IEFLEBPO_00847	82.904	854	139	2	7	1	854	854	1	847	847	0	1390	1	8
Pmp13_G/I	cps_AMK_GCF_009857155_hsa_IEFLEBPO_00847	73.45	855	207	10	20	1	843	843	1	847	847	0	1228	1.01423	8
Pmp14_G/I	cps_AMK_GCF_009857155_hsa_IEFLEBPO_00847	78.052	852	177	6	10	1	847	847	1	847	847	0	1310	1.0059	7
Pmp15_G/I	cps_AMK_GCF_009857155_hsa_IEFLEBPO_00847	93.45	855	48	3	8	1	855	855	1	847	847	0	1558	1	8
Pmp17_G/I	cps_AMK_GCF_009857155_hsa_IEFLEBPO_00847	93.45	855	48	3	8	1	855	855	1	847	847	0	1558	1	8
Pmp19_G/I	cps_AMK_GCF_009857155_hsa_IEFLEBPO_00847	77.608	853	169	13	22	1	837	837	1	847	847	0	1271	1.01912	7
Pmp20_G/I	cps_AMK_GCF_009857155_hsa_IEFLEBPO_00847	81.499	854	146	5	12	1	849	849	1	847	847	0	1373	1.00589	8
Pmp21_G/I	cps_AMK_GCF_009857155_hsa_IEFLEBPO_00847	84.056	853	124	5	12	1	847	847	1	847	847	0	1412	1.00708	8
Pmp16_G/I	cps_AMK_GCF_009857155_hsa_IEFLEBPO_00848	99.46	926	5	0	0	1	926	926	1	926	926	0	1885	1	9
Pmp1_B	cps_C19_98_GCF_000270385_hsa_DJPOOOGM_00220	99.944	1797	1	0	0	1	1797	1797	1	1797	1797	0	3664	1	11
Pmp2_A	cps_C19_98_GCF_000270385_hsa_DJPOOOGM_00221	100	933	0	0	0	1	933	933	1	933	933	0	1913	1	11
Pmp3_E/F	cps_C19_98_GCF_000270385_hsa_DJPOOOGM_00286	99.9	1000	1	0	0	1	1000	1000	1	1000	1000	0	2057	1	10
Pmp4_E/F	cps_C19_98_GCF_000270385_hsa_DJPOOOGM_00287	99.265	953	7	0	0	1	953	961	1	953	957	0	1962	0.991675	10
Pmp5_E/F	cps_C19_98_GCF_000270385_hsa_DJPOOOGM_00288	100	354	0	0	0	1	354	354	1	354	354	0	738	1	3
Pmp6_H	cps_C19_98_GCF_000270385_hsa_DJPOOOGM_00289	100	984	0	0	0	1	984	984	1	984	984	0	2010	1	10
Pmp7_G/I	cps_C19_98_GCF_000270385_hsa_DJPOOOGM_00290	100	1043	0	0	0	1	1043	1043	1	1043	1043	0	2133	1	11
Pmp8_G/I	cps_C19_98_GCF_000270385_hsa_DJPOOOGM_00291	100	721	0	0	0	131	851	851	1	721	721	0	1493	0.847239	10
Pmp9_G/I	cps_C19_98_GCF_000270385_hsa_DJPOOOGM_00293	100	705	0	0	0	240	944	944	1	705	705	0	1455	0.746822	11
Pmp10_G/I	cps_C19_98_GCF_000270385_hsa_DJPOOOGM_00295	99.881	840	1	0	0	1	840	840	1	840	840	0	1724	1	12
Pmp11_G/I	cps_C19_98_GCF_000270385_hsa_DJPOOOGM_00296	100	849	0	0	0	1	849	849	1	849	849	0	1744	1	10
Pmp13_G/I	cps_C19_98_GCF_000270385_hsa_DJPOOOGM_00299	100	843	0	0	0	1	843	843	1	843	843	0	1740	1	10
Pmp16_G/I	cps_C19_98_GCF_000270385_hsa_DJPOOOGM_00302	100	926	0	0	0	1	926	926	1	926	926	0	1894	1	13
Pmp12_G/I	cps_C19_98_GCF_000270385_hsa_DJPOOOGM_00640	83.626	855	132	6	8	1	854	854	1	848	848	0	1433	1.00117	11
Pmp14_G/I	cps_C19_98_GCF_000270385_hsa_DJPOOOGM_00640	77.791	851	182	6	7	1	847	847	1	848	848	0	1323	1.00472	11
Pmp15_G/I	cps_C19_98_GCF_000270385_hsa_DJPOOOGM_00640	82.69	855	141	5	7	1	855	855	1	848	848	0	1424	1	11
Pmp17_G/I	cps_C19_98_GCF_000270385_hsa_DJPOOOGM_00640	82.69	855	141	5	7	1	855	855	1	848	848	0	1424	1	11
Pmp19_G/I	cps_C19_98_GCF_000270385_hsa_DJPOOOGM_00640	77.294	850	178	12	15	1	837	837	1	848	848	0	1291	1.01553	11
Pmp20_G/I	cps_C19_98_GCF_000270385_hsa_DJPOOOGM_00640	99.882	849	0	1	1	1	849	849	1	848	848	0	1735	1	11
Pmp21_G/I	cps_C19_98_GCF_000270385_hsa_DJPOOOGM_00641	97.654	810	18	1	1	38	847	847	2	810	810	0	1614	0.956316	11
Pmp22_D	cps_C19_98_GCF_000270385_hsa_DJPOOOGM_00824	100	1534	0	0	0	1	1534	1534	1	1534	1534	0	3132	1	9
Pmp11_G/I	cps_C1_97_polished_MJGFEJOG_00002	99.293	849	6	0	0	1	849	849	1	849	849	0	1736	1	9
Pmp10_G/I	cps_C1_97_polished_MJGFEJOG_00004	99.258	539	4	0	0	302	840	840	1	539	539	0	1123	0.641667	9
Pmp9_G/I	cps_C1_97_polished_MJGFEJOG_00005	93.016	945	64	2	2	1	944	944	1	944	944	0	1755	1.00106	7
Pmp8_G/I	cps_C1_97_polished_MJGFEJOG_00006	99.647	851	3	0	0	1	851	851	4	854	854	0	1754	1	9
Pmp7_G/I	cps_C1_97_polished_MJGFEJOG_00007	93.384	1043	65	2	4	1	1043	1043	1	1039	1039	0	1870	1	9
Pmp6_H	cps_C1_97_polished_MJGFEJOG_00008	94.924	985	48	2	2	1	984	984	1	984	984	0	1906	1.00102	9
Pmp5_E/F	cps_C1_97_polished_MJGFEJOG_00009	99.435	354	2	0	0	1	354	354	1	354	354	0	735	1	3
Pmp4_E/F	cps_C1_97_polished_MJGFEJOG_00010	94.485	961	53	0	0	1	961	961	1	961	961	0	1900	1	8
Pmp3_E/F	cps_C1_97_polished_MJGFEJOG_00011	86.5	1000	133	1	2	1	1000	1000	1	998	998	0	1783	1	10
Pmp2_A	cps_C1_97_polished_MJGFEJOG_00076	99.893	933	1	0	0	1	933	933	1	933	933	0	1913	1	7
Pmp1_B	cps_C1_97_polished_MJGFEJOG_00077	96.607	1798	60	1	1	1	1797	1797	1	1798	1798	0	3542	1.00056	8
Pmp22_D	cps_C1_97_polished_MJGFEJOG_00511	87.565	1536	186	3	5	1	1534	1534	1	1533	1533	0	2732	1.0013	8
Pmp16_G/I	cps_C1_97_polished_MJGFEJOG_00692	99.568	926	4	0	0	1	926	926	1	926	926	0	1887	1	7
Pmp12_G/I	cps_C1_97_polished_MJGFEJOG_01020	77.544	855	170	14	22	1	854	854	1	834	834	0	1308	1.00117	5
Pmp13_G/I	cps_C1_97_polished_MJGFEJOG_01020	74.763	844	202	8	11	1	843	843	1	834	834	0	1278	1.00119	5
Pmp14_G/I	cps_C1_97_polished_MJGFEJOG_01020	77.267	849	176	14	17	1	847	847	1	834	834	0	1269	1.00236	5
Pmp15_G/I	cps_C1_97_polished_MJGFEJOG_01020	77.895	855	168	13	21	1	855	855	1	834	834	0	1308	1	5
Pmp17_G/I	cps_C1_97_polished_MJGFEJOG_01020	77.895	855	168	13	21	1	855	855	1	834	834	0	1308	1	5
Pmp19_G/I	cps_C1_97_polished_MJGFEJOG_01020	99.403	837	2	2	3	1	837	837	1	834	834	0	1694	1	5
Pmp20_G/I	cps_C1_97_polished_MJGFEJOG_01020	77.086	851	176	14	19	1	849	849	1	834	834	0	1298	1.00236	5
Pmp21_G/I	cps_C1_97_polished_MJGFEJOG_01020	79.339	847	162	10	13	1	847	847	1	834	834	0	1328	1	5
Pmp22_D	cps_C6_98_GCA_000417675_hsa_KCONFIAE_00077	100	1534	0	0	0	1	1534	1534	1	1534	1534	0	3132	1	9
Pmp1_B	cps_C6_98_GCA_000417675_hsa_KCONFIAE_00512	99.005	1206	2	1	10	602	1797	1797	1	1206	1206	0	2447	0.671119	9
Pmp2_A	cps_C6_98_GCA_000417675_hsa_KCONFIAE_00514	100	933	0	0	0	1	933	933	1	933	933	0	1913	1	8
Pmp3_E/F	cps_C6_98_GCA_000417675_hsa_KCONFIAE_00579	99.9	1000	1	0	0	1	1000	1000	1	1000	1000	0	2057	1	7
Pmp4_E/F	cps_C6_98_GCA_000417675_hsa_KCONFIAE_00580	100	961	0	0	0	1	961	961	1	961	961	0	1991	1	7
Pmp5_E/F	cps_C6_98_GCA_000417675_hsa_KCONFIAE_00581	100	354	0	0	0	1	354	354	1	354	354	0	738	1	3
Pmp6_H	cps_C6_98_GCA_000417675_hsa_KCONFIAE_00582	100	984	0	0	0	1	984	984	1	984	984	0	2010	1	7
Pmp7_G/I	cps_C6_98_GCA_000417675_hsa_KCONFIAE_00583	100	1043	0	0	0	1	1043	1043	1	1043	1043	0	2133	1	7
Pmp8_G/I	cps_C6_98_GCA_000417675_hsa_KCONFIAE_00584	98.093	734	1	1	13	131	851	851	1	734	734	0	1482	0.862515	6
Pmp9_G/I	cps_C6_98_GCA_000417675_hsa_KCONFIAE_00586	100	705	0	0	0	240	944	944	1	705	705	0	1455	0.746822	7
Pmp10_G/I	cps_C6_98_GCA_000417675_hsa_KCONFIAE_00588	99.881	840	1	0	0	1	840	840	1	840	840	0	1724	1	6
Pmp11_G/I	cps_C6_98_GCA_000417675_hsa_KCONFIAE_00589	100	849	0	0	0	1	849	849	1	849	849	0	1744	1	7
Pmp12_G/I	cps_C6_98_GCA_000417675_hsa_KCONFIAE_00590	100	308	0	0	0	547	854	854	1	308	308	0	649	0.360656	8
Pmp13_G/I	cps_C6_98_GCA_000417675_hsa_KCONFIAE_00592	100	308	0	0	0	536	843	843	1	308	308	0	654	0.365362	7
Pmp14_G/I	cps_C6_98_GCA_000417675_hsa_KCONFIAE_00596	40.674	949	438	20	125	1	847	847	1	926	926	0	645	1.12043	8
Pmp15_G/I	cps_C6_98_GCA_000417675_hsa_KCONFIAE_00596	41.361	955	431	23	129	1	855	855	1	926	926	0	643	1.11696	8
Pmp16_G/I	cps_C6_98_GCA_000417675_hsa_KCONFIAE_00596	100	926	0	0	0	1	926	926	1	926	926	0	1894	1	9
Pmp17_G/I	cps_C6_98_GCA_000417675_hsa_KCONFIAE_00596	41.361	955	431	23	129	1	855	855	1	926	926	0	643	1.11696	8
Pmp19_G/I	cps_C6_98_GCA_000417675_hsa_KCONFIAE_00596	48.266	721	333	14	40	138	837	837	225	926	926	0	650	0.86141	8
Pmp20_G/I	cps_C6_98_GCA_000417675_hsa_KCONFIAE_00596	48.831	727	327	21	45	143	849	849	225	926	926	0	632	0.856302	9
Pmp21_G/I	cps_C6_98_GCA_000417675_hsa_KCONFIAE_00940	94.413	358	19	1	1	38	395	847	2	358	373	0	672	0.422668	8
Pmp12_G/I	cps_CB3_GCA_000687415_hsa_EAHKDJFM_00336	49.041	730	332	18	40	140	854	854	222	926	926	0	644	0.854801	3
Pmp14_G/I	cps_CB3_GCA_000687415_hsa_EAHKDJFM_00336	40.674	949	438	20	125	1	847	847	1	926	926	0	645	1.12043	3
Pmp15_G/I	cps_CB3_GCA_000687415_hsa_EAHKDJFM_00336	41.361	955	431	23	129	1	855	855	1	926	926	0	643	1.11696	3
Pmp16_G/I	cps_CB3_GCA_000687415_hsa_EAHKDJFM_00336	100	926	0	0	0	1	926	926	1	926	926	0	1894	1	8
Pmp17_G/I	cps_CB3_GCA_000687415_hsa_EAHKDJFM_00336	41.361	955	431	23	129	1	855	855	1	926	926	0	643	1.11696	3
Pmp19_G/I	cps_CB3_GCA_000687415_hsa_EAHKDJFM_00336	48.266	721	333	14	40	138	837	837	225	926	926	0	650	0.86141	3
Pmp20_G/I	cps_CB3_GCA_000687415_hsa_EAHKDJFM_00336	48.831	727	327	21	45	143	849	849	225	926	926	0	632	0.856302	3
Pmp21_G/I	cps_CB3_GCA_000687415_hsa_EAHKDJFM_00336	47.145	753	354	15	44	111	847	847	202	926	926	0	654	0.88902	3
Pmp13_G/I	cps_CB3_GCA_000687415_hsa_EAHKDJFM_00339	100	308	0	0	0	536	843	843	1	308	308	0	654	0.365362	3
Pmp11_G/I	cps_CB3_GCA_000687415_hsa_EAHKDJFM_00342	100	849	0	0	0	1	849	849	1	849	849	0	1744	1	7
Pmp10_G/I	cps_CB3_GCA_000687415_hsa_EAHKDJFM_00343	100	840	0	0	0	1	840	840	1	840	840	0	1727	1	6
Pmp9_G/I	cps_CB3_GCA_000687415_hsa_EAHKDJFM_00345	100	705	0	0	0	240	944	944	1	705	705	0	1455	0.746822	8
Pmp8_G/I	cps_CB3_GCA_000687415_hsa_EAHKDJFM_00346	100	851	0	0	0	1	851	851	4	854	854	0	1756	1	6
Pmp7_G/I	cps_CB3_GCA_000687415_hsa_EAHKDJFM_00347	100	1043	0	0	0	1	1043	1043	1	1043	1043	0	2133	1	7
Pmp6_H	cps_CB3_GCA_000687415_hsa_EAHKDJFM_00348	100	984	0	0	0	1	984	984	1	984	984	0	2010	1	7
Pmp5_E/F	cps_CB3_GCA_000687415_hsa_EAHKDJFM_00349	100	354	0	0	0	1	354	354	1	354	354	0	738	1	3
Pmp4_E/F	cps_CB3_GCA_000687415_hsa_EAHKDJFM_00350	100	961	0	0	0	1	961	961	1	961	961	0	1991	1	7
Pmp3_E/F	cps_CB3_GCA_000687415_hsa_EAHKDJFM_00351	100	1000	0	0	0	1	1000	1000	1	1000	1000	0	2058	1	7
Pmp2_A	cps_CB3_GCA_000687415_hsa_EAHKDJFM_00416	100	933	0	0	0	1	933	933	1	933	933	0	1913	1	8
Pmp1_B	cps_CB3_GCA_000687415_hsa_EAHKDJFM_00417	100	1797	0	0	0	1	1797	1797	1	1797	1797	0	3665	1	6
Pmp22_D	cps_CB3_GCA_000687415_hsa_EAHKDJFM_00849	100	1534	0	0	0	1	1534	1534	1	1534	1534	0	3132	1	8
Pmp11_G/I	cps_CB7_GCF_000687395_hsa_LPNIKHIE_00005	100	849	0	0	0	1	849	849	1	849	849	0	1744	1	7
Pmp10_G/I	cps_CB7_GCF_000687395_hsa_LPNIKHIE_00006	100	840	0	0	0	1	840	840	1	840	840	0	1727	1	5
Pmp9_G/I	cps_CB7_GCF_000687395_hsa_LPNIKHIE_00008	100	705	0	0	0	240	944	944	1	705	705	0	1455	0.746822	7
Pmp8_G/I	cps_CB7_GCF_000687395_hsa_LPNIKHIE_00009	100	851	0	0	0	1	851	851	4	854	854	0	1756	1	5
Pmp7_G/I	cps_CB7_GCF_000687395_hsa_LPNIKHIE_00011	99.811	528	1	0	0	516	1043	1043	1	528	528	0	1089	0.506232	7
Pmp6_H	cps_CB7_GCF_000687395_hsa_LPNIKHIE_00012	100	984	0	0	0	1	984	984	1	984	984	0	2010	1	7
Pmp5_E/F	cps_CB7_GCF_000687395_hsa_LPNIKHIE_00013	100	354	0	0	0	1	354	354	1	354	354	0	738	1	3
Pmp4_E/F	cps_CB7_GCF_000687395_hsa_LPNIKHIE_00014	100	961	0	0	0	1	961	961	1	961	961	0	1991	1	6
Pmp3_E/F	cps_CB7_GCF_000687395_hsa_LPNIKHIE_00015	100	1000	0	0	0	1	1000	1000	1	1000	1000	0	2058	1	7
Pmp2_A	cps_CB7_GCF_000687395_hsa_LPNIKHIE_00081	100	933	0	0	0	1	933	933	1	933	933	0	1913	1	7
Pmp1_B	cps_CB7_GCF_000687395_hsa_LPNIKHIE_00082	100	1797	0	0	0	1	1797	1797	1	1797	1797	0	3665	1	6
Pmp22_D	cps_CB7_GCF_000687395_hsa_LPNIKHIE_00515	100	1534	0	0	0	1	1534	1534	1	1534	1534	0	3132	1	8
Pmp12_G/I	cps_CB7_GCF_000687395_hsa_LPNIKHIE_01031	49.041	730	332	18	40	140	854	854	222	926	926	0	644	0.854801	2
Pmp13_G/I	cps_CB7_GCF_000687395_hsa_LPNIKHIE_01031	46.419	726	344	17	45	139	843	843	225	926	926	0	616	0.86121	2
Pmp14_G/I	cps_CB7_GCF_000687395_hsa_LPNIKHIE_01031	40.674	949	438	20	125	1	847	847	1	926	926	0	645	1.12043	2
Pmp15_G/I	cps_CB7_GCF_000687395_hsa_LPNIKHIE_01031	41.361	955	431	23	129	1	855	855	1	926	926	0	643	1.11696	2
Pmp16_G/I	cps_CB7_GCF_000687395_hsa_LPNIKHIE_01031	100	926	0	0	0	1	926	926	1	926	926	0	1894	1	7
Pmp17_G/I	cps_CB7_GCF_000687395_hsa_LPNIKHIE_01031	41.361	955	431	23	129	1	855	855	1	926	926	0	643	1.11696	2
Pmp19_G/I	cps_CB7_GCF_000687395_hsa_LPNIKHIE_01031	48.266	721	333	14	40	138	837	837	225	926	926	0	650	0.86141	2
Pmp20_G/I	cps_CB7_GCF_000687395_hsa_LPNIKHIE_01031	48.831	727	327	21	45	143	849	849	225	926	926	0	632	0.856302	2
Pmp21_G/I	cps_CB7_GCF_000687395_hsa_LPNIKHIE_01031	47.145	753	354	15	44	111	847	847	202	926	926	0	654	0.88902	2
Pmp1_B	cps_CP3_GCF_000298535_hsa_APEFGOGC_00225	97.774	1797	40	0	0	1	1797	1797	1	1797	1797	0	3575	1	7
Pmp2_A	cps_CP3_GCF_000298535_hsa_APEFGOGC_00226	99.678	933	3	0	0	1	933	933	1	933	933	0	1909	1	6
Pmp3_E/F	cps_CP3_GCF_000298535_hsa_APEFGOGC_00295	86.1	1000	139	0	0	1	1000	1000	1	1000	1000	0	1751	1	8
Pmp4_E/F	cps_CP3_GCF_000298535_hsa_APEFGOGC_00296	96.881	962	29	1	1	1	961	961	1	962	962	0	1923	1.00104	6
Pmp5_E/F	cps_CP3_GCF_000298535_hsa_APEFGOGC_00297	99.153	354	3	0	0	1	354	354	1	354	354	0	734	1	3
Pmp6_H	cps_CP3_GCF_000298535_hsa_APEFGOGC_00298	94.822	985	49	2	2	1	984	984	1	984	984	0	1904	1.00102	7
Pmp7_G/I	cps_CP3_GCF_000298535_hsa_APEFGOGC_00299	91.467	1043	85	2	4	1	1043	1043	1	1039	1039	0	1841	1	7
Pmp8_G/I	cps_CP3_GCF_000298535_hsa_APEFGOGC_00301	97.71	393	9	0	0	217	609	851	32	424	427	0	795	0.46181	9
Pmp9_G/I	cps_CP3_GCF_000298535_hsa_APEFGOGC_00302	97.819	321	7	0	0	624	944	944	1	321	321	0	663	0.340042	8
Pmp10_G/I	cps_CP3_GCF_000298535_hsa_APEFGOGC_00305	98.887	539	6	0	0	302	840	840	1	539	539	0	1118	0.641667	5
Pmp11_G/I	cps_CP3_GCF_000298535_hsa_APEFGOGC_00308	99.411	849	5	0	0	1	849	849	1	849	849	0	1731	1	7
Pmp12_G/I	cps_CP3_GCF_000298535_hsa_APEFGOGC_00318	84.683	568	84	2	3	289	854	854	1	567	567	0	983	0.665105	7
Pmp13_G/I	cps_CP3_GCF_000298535_hsa_APEFGOGC_00318	77.249	567	125	3	4	281	843	843	1	567	567	0	917	0.672598	7
Pmp14_G/I	cps_CP3_GCF_000298535_hsa_APEFGOGC_00318	81.162	568	99	6	8	287	847	847	1	567	567	0	942	0.670602	7
Pmp15_G/I	cps_CP3_GCF_000298535_hsa_APEFGOGC_00318	96.12	567	22	0	0	289	855	855	1	567	567	0	1116	0.663158	6
Pmp17_G/I	cps_CP3_GCF_000298535_hsa_APEFGOGC_00318	96.12	567	22	0	0	289	855	855	1	567	567	0	1116	0.663158	6
Pmp19_G/I	cps_CP3_GCF_000298535_hsa_APEFGOGC_00318	80.423	567	103	4	8	279	837	837	1	567	567	0	931	0.677419	6
Pmp20_G/I	cps_CP3_GCF_000298535_hsa_APEFGOGC_00318	83.627	568	89	4	4	285	849	849	1	567	567	0	983	0.669022	7
Pmp21_G/I	cps_CP3_GCF_000298535_hsa_APEFGOGC_00318	84.303	567	84	3	5	286	847	847	1	567	567	0	991	0.669421	6
Pmp16_G/I	cps_CP3_GCF_000298535_hsa_APEFGOGC_00319	98.714	933	5	1	7	1	926	926	1	933	933	0	1881	1.00756	5
Pmp22_D	cps_CP3_GCF_000298535_hsa_APEFGOGC_00875	99.483	1354	7	0	0	181	1534	1534	1	1354	1354	0	2744	0.88266	8
Pmp16_G/I	cps_CR009_polished_GIPAIPPN_00338	100	926	0	0	0	1	926	926	1	926	926	0	1894	1	11
Pmp15_G/I	cps_CR009_polished_GIPAIPPN_00339	99.282	418	3	0	0	1	418	855	1	418	423	0	834	0.488889	9
Pmp17_G/I	cps_CR009_polished_GIPAIPPN_00339	99.282	418	3	0	0	1	418	855	1	418	423	0	834	0.488889	9
Pmp11_G/I	cps_CR009_polished_GIPAIPPN_00341	100	849	0	0	0	1	849	849	1	849	849	0	1744	1	8
Pmp10_G/I	cps_CR009_polished_GIPAIPPN_00342	100	840	0	0	0	1	840	840	1	840	840	0	1727	1	8
Pmp9_G/I	cps_CR009_polished_GIPAIPPN_00344	100	705	0	0	0	240	944	944	1	705	705	0	1455	0.746822	8
Pmp8_G/I	cps_CR009_polished_GIPAIPPN_00345	100	721	0	0	0	131	851	851	1	721	721	0	1493	0.847239	8
Pmp7_G/I	cps_CR009_polished_GIPAIPPN_00346	100	1043	0	0	0	1	1043	1043	1	1043	1043	0	2133	1	8
Pmp6_H	cps_CR009_polished_GIPAIPPN_00347	100	984	0	0	0	1	984	984	1	984	984	0	2010	1	7
Pmp5_E/F	cps_CR009_polished_GIPAIPPN_00348	100	354	0	0	0	1	354	354	1	354	354	0	738	1	3
Pmp4_E/F	cps_CR009_polished_GIPAIPPN_00349	99.896	961	1	0	0	1	961	961	1	961	961	0	1989	1	7
Pmp3_E/F	cps_CR009_polished_GIPAIPPN_00350	100	1000	0	0	0	1	1000	1000	1	1000	1000	0	2058	1	7
Pmp2_A	cps_CR009_polished_GIPAIPPN_00415	100	933	0	0	0	1	933	933	1	933	933	0	1913	1	8
Pmp1_B	cps_CR009_polished_GIPAIPPN_00416	100	1797	0	0	0	1	1797	1797	1	1797	1797	0	3665	1	7
Pmp22_D	cps_CR009_polished_GIPAIPPN_00849	100	1534	0	0	0	1	1534	1534	1	1534	1534	0	3132	1	9
Pmp21_G/I	cps_CR009_polished_GIPAIPPN_01031	99.758	414	1	0	0	1	414	847	1	414	436	0	833	0.488784	9
Pmp20_G/I	cps_CR009_polished_GIPAIPPN_01033	100	411	0	0	0	1	411	849	1	411	434	0	823	0.484099	9
Pmp12_G/I	cps_CR009_polished_GIPAIPPN_01034	79.773	440	84	3	5	415	854	854	6	440	440	0	725	0.515222	9
Pmp13_G/I	cps_CR009_polished_GIPAIPPN_01034	76.606	436	100	2	2	409	843	843	6	440	440	0	697	0.5172	9
Pmp14_G/I	cps_CR009_polished_GIPAIPPN_01034	86.239	436	59	1	1	412	847	847	6	440	440	0	760	0.514758	9
Pmp19_G/I	cps_CR009_polished_GIPAIPPN_01034	100	435	0	0	0	403	837	837	6	440	440	0	912	0.519713	9
Pmp12_G/I	cps_Cal10_GCF_000204175_hsa_ICLALLIA_00003	84.561	855	123	6	9	1	854	854	1	847	847	0	1436	1.00117	11
Pmp14_G/I	cps_Cal10_GCF_000204175_hsa_ICLALLIA_00003	80.588	850	159	4	6	1	847	847	1	847	847	0	1379	1.00354	10
Pmp15_G/I	cps_Cal10_GCF_000204175_hsa_ICLALLIA_00003	83.762	856	129	6	10	1	855	855	1	847	847	0	1427	1.00117	11
Pmp17_G/I	cps_Cal10_GCF_000204175_hsa_ICLALLIA_00003	83.762	856	129	6	10	1	855	855	1	847	847	0	1427	1.00117	11
Pmp19_G/I	cps_Cal10_GCF_000204175_hsa_ICLALLIA_00003	79.009	848	166	10	12	1	837	837	1	847	847	0	1315	1.01314	11
Pmp20_G/I	cps_Cal10_GCF_000204175_hsa_ICLALLIA_00003	81.316	851	153	5	6	1	849	849	1	847	847	0	1405	1.00236	11
Pmp21_G/I	cps_Cal10_GCF_000204175_hsa_ICLALLIA_00003	98.939	848	7	2	2	1	847	847	1	847	847	0	1713	1.00118	10
Pmp22_D	cps_Cal10_GCF_000204175_hsa_ICLALLIA_00184	100	1534	0	0	0	1	1534	1534	1	1534	1534	0	3132	1	9
Pmp16_G/I	cps_Cal10_GCF_000204175_hsa_ICLALLIA_00402	100	926	0	0	0	1	926	926	1	926	926	0	1894	1	12
Pmp1_B	cps_Cal10_GCF_000204175_hsa_ICLALLIA_00965	100	1797	0	0	0	1	1797	1797	1	1797	1797	0	3665	1	10
Pmp2_A	cps_Cal10_GCF_000204175_hsa_ICLALLIA_00966	100	933	0	0	0	1	933	933	1	933	933	0	1913	1	10
Pmp3_E/F	cps_Cal10_GCF_000204175_hsa_ICLALLIA_01033	100	1000	0	0	0	1	1000	1000	1	1000	1000	0	2058	1	9
Pmp4_E/F	cps_Cal10_GCF_000204175_hsa_ICLALLIA_01034	100	961	0	0	0	1	961	961	1	961	961	0	1991	1	9
Pmp5_E/F	cps_Cal10_GCF_000204175_hsa_ICLALLIA_01035	100	354	0	0	0	1	354	354	1	354	354	0	738	1	3
Pmp6_H	cps_Cal10_GCF_000204175_hsa_ICLALLIA_01036	100	984	0	0	0	1	984	984	1	984	984	0	2010	1	9
Pmp7_G/I	cps_Cal10_GCF_000204175_hsa_ICLALLIA_01037	100	1043	0	0	0	1	1043	1043	1	1043	1043	0	2133	1	9
Pmp8_G/I	cps_Cal10_GCF_000204175_hsa_ICLALLIA_01038	100	721	0	0	0	131	851	851	1	721	721	0	1493	0.847239	9
Pmp9_G/I	cps_Cal10_GCF_000204175_hsa_ICLALLIA_01040	100	705	0	0	0	240	944	944	1	705	705	0	1455	0.746822	10
Pmp10_G/I	cps_Cal10_GCF_000204175_hsa_ICLALLIA_01042	99.881	840	1	0	0	1	840	840	1	840	840	0	1724	1	10
Pmp11_G/I	cps_Cal10_GCF_000204175_hsa_ICLALLIA_01043	100	849	0	0	0	1	849	849	1	849	849	0	1744	1	9
Pmp13_G/I	cps_Cal10_GCF_000204175_hsa_ICLALLIA_01046	100	843	0	0	0	1	843	843	1	843	843	0	1740	1	10
Pmp13_G/I	cps_DD34_GCF_001401465_hsa_EKHGKNAB_00002	46.419	726	344	17	45	139	843	843	225	926	926	0	616	0.86121	7
Pmp14_G/I	cps_DD34_GCF_001401465_hsa_EKHGKNAB_00002	40.674	949	438	20	125	1	847	847	1	926	926	0	645	1.12043	6
Pmp15_G/I	cps_DD34_GCF_001401465_hsa_EKHGKNAB_00002	41.361	955	431	23	129	1	855	855	1	926	926	0	643	1.11696	6
Pmp16_G/I	cps_DD34_GCF_001401465_hsa_EKHGKNAB_00002	100	926	0	0	0	1	926	926	1	926	926	0	1894	1	10
Pmp17_G/I	cps_DD34_GCF_001401465_hsa_EKHGKNAB_00002	41.361	955	431	23	129	1	855	855	1	926	926	0	643	1.11696	6
Pmp21_G/I	cps_DD34_GCF_001401465_hsa_EKHGKNAB_00002	47.145	753	354	15	44	111	847	847	202	926	926	0	654	0.88902	6
Pmp19_G/I	cps_DD34_GCF_001401465_hsa_EKHGKNAB_00339	100	324	0	0	0	1	324	837	1	324	342	0	651	0.387097	7
Pmp22_D	cps_DD34_GCF_001401465_hsa_EKHGKNAB_00522	100	1534	0	0	0	1	1534	1534	1	1534	1534	0	3132	1	8
Pmp1_B	cps_DD34_GCF_001401465_hsa_EKHGKNAB_00955	100	1797	0	0	0	1	1797	1797	1	1797	1797	0	3665	1	6
Pmp2_A	cps_DD34_GCF_001401465_hsa_EKHGKNAB_00956	100	933	0	0	0	1	933	933	1	933	933	0	1913	1	8
Pmp3_E/F	cps_DD34_GCF_001401465_hsa_EKHGKNAB_01021	99.9	1000	1	0	0	1	1000	1000	1	1000	1000	0	2057	1	9
Pmp4_E/F	cps_DD34_GCF_001401465_hsa_EKHGKNAB_01022	100	961	0	0	0	1	961	961	1	961	961	0	1991	1	7
Pmp5_E/F	cps_DD34_GCF_001401465_hsa_EKHGKNAB_01023	100	354	0	0	0	1	354	354	1	354	354	0	738	1	3
Pmp6_H	cps_DD34_GCF_001401465_hsa_EKHGKNAB_01024	100	984	0	0	0	1	984	984	1	984	984	0	2010	1	7
Pmp7_G/I	cps_DD34_GCF_001401465_hsa_EKHGKNAB_01025	100	1043	0	0	0	1	1043	1043	1	1043	1043	0	2133	1	7
Pmp8_G/I	cps_DD34_GCF_001401465_hsa_EKHGKNAB_01026	100	851	0	0	0	1	851	851	4	854	854	0	1756	1	6
Pmp9_G/I	cps_DD34_GCF_001401465_hsa_EKHGKNAB_01027	99.894	945	0	1	1	1	944	944	1	945	945	0	1924	1.00106	7
Pmp10_G/I	cps_DD34_GCF_001401465_hsa_EKHGKNAB_01028	100	840	0	0	0	1	840	840	1	840	840	0	1727	1	6
Pmp11_G/I	cps_DD34_GCF_001401465_hsa_EKHGKNAB_01029	100	849	0	0	0	1	849	849	1	849	849	0	1744	1	7
Pmp12_G/I	cps_DD34_GCF_001401465_hsa_EKHGKNAB_01030	100	308	0	0	0	547	854	854	1	308	308	0	649	0.360656	7
Pmp20_G/I	cps_DD34_GCF_001401465_hsa_EKHGKNAB_01031	100	308	0	0	0	542	849	849	1	308	308	0	652	0.36278	7
Pmp16_G/I	cps_Fa_An_polished_LODKHKFC_00001	100	926	0	0	0	1	926	926	1	926	926	0	1894	1	11
Pmp12_G/I	cps_Fa_An_polished_LODKHKFC_00282	87.824	501	57	3	4	354	854	854	1	497	497	0	893	0.586651	7
Pmp13_G/I	cps_Fa_An_polished_LODKHKFC_00282	80.924	498	93	2	2	347	843	843	1	497	497	0	831	0.590747	7
Pmp14_G/I	cps_Fa_An_polished_LODKHKFC_00282	84.739	498	73	3	3	352	847	847	1	497	497	0	858	0.587957	7
Pmp15_G/I	cps_Fa_An_polished_LODKHKFC_00282	85.6	500	69	2	3	356	855	855	1	497	497	0	885	0.584795	7
Pmp17_G/I	cps_Fa_An_polished_LODKHKFC_00282	85.6	500	69	2	3	356	855	855	1	497	497	0	885	0.584795	7
Pmp20_G/I	cps_Fa_An_polished_LODKHKFC_00282	83.034	501	80	4	5	350	849	849	1	497	497	0	855	0.590106	7
Pmp21_G/I	cps_Fa_An_polished_LODKHKFC_00282	99.195	497	4	0	0	351	847	847	1	497	497	0	1021	0.586777	7
Pmp22_D	cps_Fa_An_polished_LODKHKFC_00463	100	1534	0	0	0	1	1534	1534	1	1534	1534	0	3132	1	9
Pmp1_B	cps_Fa_An_polished_LODKHKFC_00733	100	1797	0	0	0	1	1797	1797	1	1797	1797	0	3665	1	7
Pmp2_A	cps_Fa_An_polished_LODKHKFC_00734	100	933	0	0	0	1	933	933	1	933	933	0	1913	1	8
Pmp3_E/F	cps_Fa_An_polished_LODKHKFC_00799	100	1000	0	0	0	1	1000	1000	1	1000	1000	0	2058	1	7
Pmp4_E/F	cps_Fa_An_polished_LODKHKFC_00800	99.792	961	2	0	0	1	961	961	1	961	961	0	1988	1	7
Pmp5_E/F	cps_Fa_An_polished_LODKHKFC_00801	100	354	0	0	0	1	354	354	1	354	354	0	738	1	3
Pmp6_H	cps_Fa_An_polished_LODKHKFC_00802	100	984	0	0	0	1	984	984	1	984	984	0	2010	1	7
Pmp7_G/I	cps_Fa_An_polished_LODKHKFC_00803	100	1043	0	0	0	1	1043	1043	1	1043	1043	0	2133	1	9
Pmp8_G/I	cps_Fa_An_polished_LODKHKFC_00804	100	721	0	0	0	131	851	851	1	721	721	0	1493	0.847239	9
Pmp9_G/I	cps_Fa_An_polished_LODKHKFC_00805	100	705	0	0	0	240	944	944	1	705	705	0	1455	0.746822	8
Pmp10_G/I	cps_Fa_An_polished_LODKHKFC_00807	100	840	0	0	0	1	840	840	1	840	840	0	1727	1	8
Pmp11_G/I	cps_Fa_An_polished_LODKHKFC_00808	100	849	0	0	0	1	849	849	1	849	849	0	1744	1	9
Pmp19_G/I	cps_Fa_An_polished_LODKHKFC_01029	100	434	0	0	0	404	837	837	2	435	435	0	910	0.518519	7
Pmp21_G/I	cps_Fr_Da_GCF_001714565_hsa_PDHPMKAO_00002	99.543	438	2	0	0	410	847	847	3	440	440	0	912	0.517119	7
Pmp22_D	cps_Fr_Da_GCF_001714565_hsa_PDHPMKAO_00183	100	1534	0	0	0	1	1534	1534	1	1534	1534	0	3132	1	9
Pmp1_B	cps_Fr_Da_GCF_001714565_hsa_PDHPMKAO_00616	100	1797	0	0	0	1	1797	1797	1	1797	1797	0	3665	1	7
Pmp2_A	cps_Fr_Da_GCF_001714565_hsa_PDHPMKAO_00617	100	933	0	0	0	1	933	933	1	933	933	0	1913	1	8
Pmp3_E/F	cps_Fr_Da_GCF_001714565_hsa_PDHPMKAO_00682	100	1000	0	0	0	1	1000	1000	1	1000	1000	0	2058	1	7
Pmp4_E/F	cps_Fr_Da_GCF_001714565_hsa_PDHPMKAO_00683	99.792	961	2	0	0	1	961	961	1	961	961	0	1988	1	7
Pmp5_E/F	cps_Fr_Da_GCF_001714565_hsa_PDHPMKAO_00684	100	354	0	0	0	1	354	354	1	354	354	0	738	1	3
Pmp6_H	cps_Fr_Da_GCF_001714565_hsa_PDHPMKAO_00685	100	984	0	0	0	1	984	984	1	984	984	0	2010	1	7
Pmp7_G/I	cps_Fr_Da_GCF_001714565_hsa_PDHPMKAO_00686	100	1043	0	0	0	1	1043	1043	1	1043	1043	0	2133	1	10
Pmp8_G/I	cps_Fr_Da_GCF_001714565_hsa_PDHPMKAO_00687	100	721	0	0	0	131	851	851	1	721	721	0	1493	0.847239	10
Pmp9_G/I	cps_Fr_Da_GCF_001714565_hsa_PDHPMKAO_00688	100	705	0	0	0	240	944	944	1	705	705	0	1455	0.746822	8
Pmp10_G/I	cps_Fr_Da_GCF_001714565_hsa_PDHPMKAO_00690	100	840	0	0	0	1	840	840	1	840	840	0	1727	1	7
Pmp11_G/I	cps_Fr_Da_GCF_001714565_hsa_PDHPMKAO_00691	100	849	0	0	0	1	849	849	1	849	849	0	1744	1	9
Pmp12_G/I	cps_Fr_Da_GCF_001714565_hsa_PDHPMKAO_00692	89.842	443	41	3	4	412	854	854	1	439	439	0	830	0.518735	7
Pmp13_G/I	cps_Fr_Da_GCF_001714565_hsa_PDHPMKAO_00692	78.409	440	93	2	2	405	843	843	1	439	439	0	737	0.521945	7
Pmp14_G/I	cps_Fr_Da_GCF_001714565_hsa_PDHPMKAO_00692	84.703	438	66	1	1	410	847	847	3	439	439	0	784	0.517119	7
Pmp19_G/I	cps_Fr_Da_GCF_001714565_hsa_PDHPMKAO_00692	84.51	439	68	0	0	399	837	837	1	439	439	0	791	0.524492	7
Pmp15_G/I	cps_Fr_Da_GCF_001714565_hsa_PDHPMKAO_00693	99.523	419	2	0	0	1	419	855	1	419	426	0	837	0.490058	7
Pmp17_G/I	cps_Fr_Da_GCF_001714565_hsa_PDHPMKAO_00693	99.523	419	2	0	0	1	419	855	1	419	426	0	837	0.490058	7
Pmp16_G/I	cps_Fr_Da_GCF_001714565_hsa_PDHPMKAO_00694	100	926	0	0	0	1	926	926	1	926	926	0	1894	1	11
Pmp20_G/I	cps_Fr_Da_GCF_001714565_hsa_PDHPMKAO_01031	100	442	0	0	0	408	849	849	4	445	445	0	929	0.520612	7
Pmp22_D	cps_Frances_GCF_001401485_hsa_BEFMBGEJ_00184	99.544	1534	7	0	0	1	1534	1534	1	1534	1534	0	3121	1	9
Pmp1_B	cps_Frances_GCF_001401485_hsa_BEFMBGEJ_00616	97.718	1797	41	0	0	1	1797	1797	1	1797	1797	0	3573	1	10
Pmp2_A	cps_Frances_GCF_001401485_hsa_BEFMBGEJ_00617	99.678	933	3	0	0	1	933	933	1	933	933	0	1909	1	9
Pmp3_E/F	cps_Frances_GCF_001401485_hsa_BEFMBGEJ_00682	86.1	1000	139	0	0	1	1000	1000	1	1000	1000	0	1751	1	9
Pmp4_E/F	cps_Frances_GCF_001401485_hsa_BEFMBGEJ_00683	96.674	962	31	1	1	1	961	961	1	962	962	0	1919	1.00104	9
Pmp5_E/F	cps_Frances_GCF_001401485_hsa_BEFMBGEJ_00684	99.153	354	3	0	0	1	354	354	1	354	354	0	734	1	3
Pmp6_H	cps_Frances_GCF_001401485_hsa_BEFMBGEJ_00685	94.721	985	50	2	2	1	984	984	1	984	984	0	1904	1.00102	9
Pmp7_G/I	cps_Frances_GCF_001401485_hsa_BEFMBGEJ_00686	91.275	1043	83	3	8	1	1043	1043	1	1035	1035	0	1860	1	8
Pmp8_G/I	cps_Frances_GCF_001401485_hsa_BEFMBGEJ_00687	98.487	859	5	1	8	1	851	851	4	862	862	0	1741	1.0094	8
Pmp9_G/I	cps_Frances_GCF_001401485_hsa_BEFMBGEJ_00688	93.927	708	40	1	3	240	944	944	1	708	708	0	1365	0.75	8
Pmp10_G/I	cps_Frances_GCF_001401485_hsa_BEFMBGEJ_00690	99.167	840	7	0	0	1	840	840	1	840	840	0	1712	1	8
Pmp11_G/I	cps_Frances_GCF_001401485_hsa_BEFMBGEJ_00691	99.411	849	5	0	0	1	849	849	1	849	849	0	1732	1	8
Pmp12_G/I	cps_Frances_GCF_001401485_hsa_BEFMBGEJ_00692	91.939	856	64	4	5	1	854	854	1	853	853	0	1579	1.00234	6
Pmp13_G/I	cps_Frances_GCF_001401485_hsa_BEFMBGEJ_00692	75.41	854	198	9	12	1	843	843	1	853	853	0	1292	1.01305	6
Pmp14_G/I	cps_Frances_GCF_001401485_hsa_BEFMBGEJ_00692	77.022	853	190	5	6	1	847	847	1	853	853	0	1334	1.00708	6
Pmp15_G/I	cps_Frances_GCF_001401485_hsa_BEFMBGEJ_00692	82.456	855	148	2	2	1	855	855	1	853	853	0	1431	1	6
Pmp17_G/I	cps_Frances_GCF_001401485_hsa_BEFMBGEJ_00692	82.456	855	148	2	2	1	855	855	1	853	853	0	1431	1	6
Pmp19_G/I	cps_Frances_GCF_001401485_hsa_BEFMBGEJ_00692	77.635	854	173	12	18	1	837	837	1	853	853	0	1314	1.02031	6
Pmp20_G/I	cps_Frances_GCF_001401485_hsa_BEFMBGEJ_00692	82.787	854	141	5	6	1	849	849	1	853	853	0	1433	1.00589	6
Pmp21_G/I	cps_Frances_GCF_001401485_hsa_BEFMBGEJ_00692	82.904	854	138	5	8	1	847	847	1	853	853	0	1427	1.00826	6
Pmp16_G/I	cps_Frances_GCF_001401485_hsa_BEFMBGEJ_00695	99.46	926	5	0	0	1	926	926	1	926	926	0	1887	1	9
Pmp1_B	cps_Ful127_GCF_003999235_hsa_MLHOAGCJ_00220	92.333	1800	133	4	5	1	1797	1797	1	1798	1798	0	3269	1.00167	9
Pmp2_A	cps_Ful127_GCF_003999235_hsa_MLHOAGCJ_00221	99.678	933	3	0	0	1	933	933	1	933	933	0	1907	1	8
Pmp3_E/F	cps_Ful127_GCF_003999235_hsa_MLHOAGCJ_00286	74.898	976	216	4	29	26	1000	1000	26	973	973	0	1485	0.976	11
Pmp4_E/F	cps_Ful127_GCF_003999235_hsa_MLHOAGCJ_00287	77.433	966	211	3	7	1	961	961	1	964	964	0	1563	1.0052	10
Pmp5_E/F	cps_Ful127_GCF_003999235_hsa_MLHOAGCJ_00288	73.729	354	93	0	0	1	354	354	1	354	354	0	544	1	3
Pmp6_H	cps_Ful127_GCF_003999235_hsa_MLHOAGCJ_00289	90.558	985	90	3	3	1	984	984	1	983	983	0	1816	1.00102	8
Pmp7_G/I	cps_Ful127_GCF_003999235_hsa_MLHOAGCJ_00290	90.412	1043	91	3	9	1	1043	1043	1	1034	1034	0	1831	1	9
Pmp8_G/I	cps_Ful127_GCF_003999235_hsa_MLHOAGCJ_00291	96.24	851	32	0	0	1	851	851	4	854	854	0	1701	1	8
Pmp9_G/I	cps_Ful127_GCF_003999235_hsa_MLHOAGCJ_00292	86.8	947	116	6	9	1	944	944	1	941	941	0	1596	1.00318	9
Pmp10_G/I	cps_Ful127_GCF_003999235_hsa_MLHOAGCJ_00293	98.571	840	12	0	0	1	840	840	1	840	840	0	1703	1	12
Pmp11_G/I	cps_Ful127_GCF_003999235_hsa_MLHOAGCJ_00294	96.466	849	30	0	0	1	849	849	1	849	849	0	1692	1	8
Pmp12_G/I	cps_Ful127_GCF_003999235_hsa_MLHOAGCJ_00297	76.196	857	190	9	14	1	854	854	1	846	846	0	1297	1.00351	15
Pmp13_G/I	cps_Ful127_GCF_003999235_hsa_MLHOAGCJ_00297	95.165	848	34	5	7	1	843	843	1	846	846	0	1618	1.00593	14
Pmp14_G/I	cps_Ful127_GCF_003999235_hsa_MLHOAGCJ_00297	76.643	852	188	9	11	1	847	847	1	846	846	0	1304	1.0059	15
Pmp15_G/I	cps_Ful127_GCF_003999235_hsa_MLHOAGCJ_00297	76.491	855	192	7	9	1	855	855	1	846	846	0	1320	1	15
Pmp17_G/I	cps_Ful127_GCF_003999235_hsa_MLHOAGCJ_00297	76.491	855	192	7	9	1	855	855	1	846	846	0	1320	1	15
Pmp19_G/I	cps_Ful127_GCF_003999235_hsa_MLHOAGCJ_00297	75.118	848	198	8	13	1	837	837	1	846	846	0	1288	1.01314	15
Pmp20_G/I	cps_Ful127_GCF_003999235_hsa_MLHOAGCJ_00297	76.636	856	183	11	17	1	849	849	1	846	846	0	1295	1.00824	15
Pmp21_G/I	cps_Ful127_GCF_003999235_hsa_MLHOAGCJ_00297	77.96	853	175	9	13	1	847	847	1	846	846	0	1332	1.00708	15
Pmp16_G/I	cps_Ful127_GCF_003999235_hsa_MLHOAGCJ_00302	99.244	926	7	0	0	1	926	926	1	926	926	0	1882	1	13
Pmp22_D	cps_Ful127_GCF_003999235_hsa_MLHOAGCJ_00820	100	1534	0	0	0	1	1534	1534	1	1534	1534	0	3132	1	7
Pmp1_B	cps_GIMC_2003_Cps25SM_GCF_002752695_hsa_CLNGCNOB_00221	100	1797	0	0	0	1	1797	1797	1	1797	1797	0	3665	1	10
Pmp2_A	cps_GIMC_2003_Cps25SM_GCF_002752695_hsa_CLNGCNOB_00222	100	933	0	0	0	1	933	933	1	933	933	0	1913	1	11
Pmp3_E/F	cps_GIMC_2003_Cps25SM_GCF_002752695_hsa_CLNGCNOB_00287	100	1000	0	0	0	1	1000	1000	1	1000	1000	0	2058	1	11
Pmp4_E/F	cps_GIMC_2003_Cps25SM_GCF_002752695_hsa_CLNGCNOB_00288	99.896	961	1	0	0	1	961	961	1	961	961	0	1989	1	10
Pmp5_E/F	cps_GIMC_2003_Cps25SM_GCF_002752695_hsa_CLNGCNOB_00289	100	354	0	0	0	1	354	354	1	354	354	0	738	1	3
Pmp6_H	cps_GIMC_2003_Cps25SM_GCF_002752695_hsa_CLNGCNOB_00290	100	984	0	0	0	1	984	984	1	984	984	0	2010	1	10
Pmp7_G/I	cps_GIMC_2003_Cps25SM_GCF_002752695_hsa_CLNGCNOB_00291	100	1043	0	0	0	1	1043	1043	1	1043	1043	0	2133	1	11
Pmp8_G/I	cps_GIMC_2003_Cps25SM_GCF_002752695_hsa_CLNGCNOB_00292	100	721	0	0	0	131	851	851	1	721	721	0	1493	0.847239	11
Pmp9_G/I	cps_GIMC_2003_Cps25SM_GCF_002752695_hsa_CLNGCNOB_00293	99.788	945	1	1	1	1	944	944	1	945	945	0	1919	1.00106	10
Pmp10_G/I	cps_GIMC_2003_Cps25SM_GCF_002752695_hsa_CLNGCNOB_00294	100	840	0	0	0	1	840	840	1	840	840	0	1727	1	11
Pmp11_G/I	cps_GIMC_2003_Cps25SM_GCF_002752695_hsa_CLNGCNOB_00295	100	849	0	0	0	1	849	849	1	849	849	0	1744	1	10
Pmp12_G/I	cps_GIMC_2003_Cps25SM_GCF_002752695_hsa_CLNGCNOB_00296	98.009	854	0	1	17	1	854	854	1	837	837	0	1709	1	13
Pmp20_G/I	cps_GIMC_2003_Cps25SM_GCF_002752695_hsa_CLNGCNOB_00296	81.988	855	130	6	24	1	849	849	1	837	837	0	1415	1.00707	13
Pmp13_G/I	cps_GIMC_2003_Cps25SM_GCF_002752695_hsa_CLNGCNOB_00297	100	843	0	0	0	1	843	843	1	843	843	0	1740	1	13
Pmp16_G/I	cps_GIMC_2003_Cps25SM_GCF_002752695_hsa_CLNGCNOB_00302	100	926	0	0	0	1	926	926	1	926	926	0	1894	1	12
Pmp14_G/I	cps_GIMC_2003_Cps25SM_GCF_002752695_hsa_CLNGCNOB_00640	80.448	849	161	4	5	1	847	847	1	846	846	0	1373	1.00236	13
Pmp15_G/I	cps_GIMC_2003_Cps25SM_GCF_002752695_hsa_CLNGCNOB_00640	83.743	855	130	5	9	1	855	855	1	846	846	0	1428	1	13
Pmp17_G/I	cps_GIMC_2003_Cps25SM_GCF_002752695_hsa_CLNGCNOB_00640	83.743	855	130	5	9	1	855	855	1	846	846	0	1428	1	13
Pmp19_G/I	cps_GIMC_2003_Cps25SM_GCF_002752695_hsa_CLNGCNOB_00640	78.985	847	167	9	11	1	837	837	1	846	846	0	1317	1.01195	12
Pmp21_G/I	cps_GIMC_2003_Cps25SM_GCF_002752695_hsa_CLNGCNOB_00640	98.937	847	8	1	1	1	847	847	1	846	846	0	1714	1	13
Pmp22_D	cps_GIMC_2003_Cps25SM_GCF_002752695_hsa_CLNGCNOB_00821	100	1534	0	0	0	1	1534	1534	1	1534	1534	0	3132	1	9
Pmp1_B	cps_GIMC_2004_CpsAP23_GCF_002752715_hsa_GDNPPGGN_00220	100	1797	0	0	0	1	1797	1797	1	1797	1797	0	3665	1	10
Pmp2_A	cps_GIMC_2004_CpsAP23_GCF_002752715_hsa_GDNPPGGN_00221	100	933	0	0	0	1	933	933	1	933	933	0	1913	1	11
Pmp3_E/F	cps_GIMC_2004_CpsAP23_GCF_002752715_hsa_GDNPPGGN_00286	100	1000	0	0	0	1	1000	1000	1	1000	1000	0	2058	1	11
Pmp4_E/F	cps_GIMC_2004_CpsAP23_GCF_002752715_hsa_GDNPPGGN_00287	99.896	961	1	0	0	1	961	961	1	961	961	0	1989	1	10
Pmp5_E/F	cps_GIMC_2004_CpsAP23_GCF_002752715_hsa_GDNPPGGN_00288	100	354	0	0	0	1	354	354	1	354	354	0	738	1	3
Pmp6_H	cps_GIMC_2004_CpsAP23_GCF_002752715_hsa_GDNPPGGN_00289	100	984	0	0	0	1	984	984	1	984	984	0	2010	1	10
Pmp7_G/I	cps_GIMC_2004_CpsAP23_GCF_002752715_hsa_GDNPPGGN_00290	100	1043	0	0	0	1	1043	1043	1	1043	1043	0	2133	1	10
Pmp8_G/I	cps_GIMC_2004_CpsAP23_GCF_002752715_hsa_GDNPPGGN_00291	100	721	0	0	0	131	851	851	1	721	721	0	1493	0.847239	10
Pmp9_G/I	cps_GIMC_2004_CpsAP23_GCF_002752715_hsa_GDNPPGGN_00292	99.894	945	0	1	1	1	944	944	1	945	945	0	1924	1.00106	10
Pmp10_G/I	cps_GIMC_2004_CpsAP23_GCF_002752715_hsa_GDNPPGGN_00293	100	840	0	0	0	1	840	840	1	840	840	0	1727	1	12
Pmp11_G/I	cps_GIMC_2004_CpsAP23_GCF_002752715_hsa_GDNPPGGN_00294	100	849	0	0	0	1	849	849	1	849	849	0	1744	1	10
Pmp14_G/I	cps_GIMC_2004_CpsAP23_GCF_002752715_hsa_GDNPPGGN_00299	100	847	0	0	0	1	847	847	1	847	847	0	1733	1	13
Pmp16_G/I	cps_GIMC_2004_CpsAP23_GCF_002752715_hsa_GDNPPGGN_00302	100	926	0	0	0	1	926	926	1	926	926	0	1894	1	12
Pmp12_G/I	cps_GIMC_2004_CpsAP23_GCF_002752715_hsa_GDNPPGGN_00640	83.743	855	132	5	7	1	854	854	1	849	849	0	1441	1.00117	13
Pmp13_G/I	cps_GIMC_2004_CpsAP23_GCF_002752715_hsa_GDNPPGGN_00640	77.113	852	183	10	12	1	843	843	1	849	849	0	1296	1.01068	13
Pmp20_G/I	cps_GIMC_2004_CpsAP23_GCF_002752715_hsa_GDNPPGGN_00640	100	849	0	0	0	1	849	849	1	849	849	0	1742	1	13
Pmp15_G/I	cps_GIMC_2004_CpsAP23_GCF_002752715_hsa_GDNPPGGN_00641	83.762	856	129	6	10	1	855	855	1	847	847	0	1427	1.00117	13
Pmp17_G/I	cps_GIMC_2004_CpsAP23_GCF_002752715_hsa_GDNPPGGN_00641	83.762	856	129	6	10	1	855	855	1	847	847	0	1427	1.00117	13
Pmp19_G/I	cps_GIMC_2004_CpsAP23_GCF_002752715_hsa_GDNPPGGN_00641	79.009	848	166	10	12	1	837	837	1	847	847	0	1316	1.01314	13
Pmp21_G/I	cps_GIMC_2004_CpsAP23_GCF_002752715_hsa_GDNPPGGN_00641	98.939	848	7	2	2	1	847	847	1	847	847	0	1712	1.00118	13
Pmp22_D	cps_GIMC_2004_CpsAP23_GCF_002752715_hsa_GDNPPGGN_00822	100	1534	0	0	0	1	1534	1534	1	1534	1534	0	3132	1	9
Pmp1_B	cps_GIMC_2005_CpsCP1_GCF_002752735_hsa_PPHKHNGE_00220	100	1797	0	0	0	1	1797	1797	1	1797	1797	0	3665	1	9
Pmp2_A	cps_GIMC_2005_CpsCP1_GCF_002752735_hsa_PPHKHNGE_00221	100	933	0	0	0	1	933	933	1	933	933	0	1913	1	10
Pmp3_E/F	cps_GIMC_2005_CpsCP1_GCF_002752735_hsa_PPHKHNGE_00286	100	1000	0	0	0	1	1000	1000	1	1000	1000	0	2058	1	10
Pmp4_E/F	cps_GIMC_2005_CpsCP1_GCF_002752735_hsa_PPHKHNGE_00287	99.896	961	1	0	0	1	961	961	1	961	961	0	1989	1	9
Pmp5_E/F	cps_GIMC_2005_CpsCP1_GCF_002752735_hsa_PPHKHNGE_00288	100	354	0	0	0	1	354	354	1	354	354	0	738	1	3
Pmp6_H	cps_GIMC_2005_CpsCP1_GCF_002752735_hsa_PPHKHNGE_00289	100	984	0	0	0	1	984	984	1	984	984	0	2010	1	9
Pmp7_G/I	cps_GIMC_2005_CpsCP1_GCF_002752735_hsa_PPHKHNGE_00290	100	1043	0	0	0	1	1043	1043	1	1043	1043	0	2133	1	9
Pmp8_G/I	cps_GIMC_2005_CpsCP1_GCF_002752735_hsa_PPHKHNGE_00291	100	721	0	0	0	131	851	851	1	721	721	0	1493	0.847239	9
Pmp9_G/I	cps_GIMC_2005_CpsCP1_GCF_002752735_hsa_PPHKHNGE_00292	99.894	945	0	1	1	1	944	944	1	945	945	0	1924	1.00106	9
Pmp10_G/I	cps_GIMC_2005_CpsCP1_GCF_002752735_hsa_PPHKHNGE_00293	100	840	0	0	0	1	840	840	1	840	840	0	1727	1	12
Pmp11_G/I	cps_GIMC_2005_CpsCP1_GCF_002752735_hsa_PPHKHNGE_00294	100	849	0	0	0	1	849	849	1	849	849	0	1744	1	9
Pmp14_G/I	cps_GIMC_2005_CpsCP1_GCF_002752735_hsa_PPHKHNGE_00299	100	847	0	0	0	1	847	847	1	847	847	0	1733	1	14
Pmp16_G/I	cps_GIMC_2005_CpsCP1_GCF_002752735_hsa_PPHKHNGE_00302	100	926	0	0	0	1	926	926	1	926	926	0	1894	1	12
Pmp12_G/I	cps_GIMC_2005_CpsCP1_GCF_002752735_hsa_PPHKHNGE_00640	83.743	855	132	5	7	1	854	854	1	849	849	0	1441	1.00117	14
Pmp13_G/I	cps_GIMC_2005_CpsCP1_GCF_002752735_hsa_PPHKHNGE_00640	77.113	852	183	10	12	1	843	843	1	849	849	0	1296	1.01068	14
Pmp15_G/I	cps_GIMC_2005_CpsCP1_GCF_002752735_hsa_PPHKHNGE_00640	82.71	856	140	6	8	1	855	855	1	849	849	0	1423	1.00117	14
Pmp17_G/I	cps_GIMC_2005_CpsCP1_GCF_002752735_hsa_PPHKHNGE_00640	82.71	856	140	6	8	1	855	855	1	849	849	0	1423	1.00117	14
Pmp19_G/I	cps_GIMC_2005_CpsCP1_GCF_002752735_hsa_PPHKHNGE_00640	77.321	851	177	13	16	1	837	837	1	849	849	0	1289	1.01673	14
Pmp20_G/I	cps_GIMC_2005_CpsCP1_GCF_002752735_hsa_PPHKHNGE_00640	100	849	0	0	0	1	849	849	1	849	849	0	1742	1	14
Pmp21_G/I	cps_GIMC_2005_CpsCP1_GCF_002752735_hsa_PPHKHNGE_00640	80.986	852	154	7	8	1	847	847	1	849	849	0	1394	1.0059	14
Pmp22_D	cps_GIMC_2005_CpsCP1_GCF_002752735_hsa_PPHKHNGE_00823	100	1534	0	0	0	1	1534	1534	1	1534	1534	0	3132	1	9
Pmp1_B	cps_GR9_GCA_000298415_hsa_EBDNCFAC_00221	96.607	1798	60	1	1	1	1797	1797	1	1798	1798	0	3542	1.00056	9
Pmp2_A	cps_GR9_GCA_000298415_hsa_EBDNCFAC_00222	99.786	933	2	0	0	1	933	933	1	933	933	0	1909	1	8
Pmp3_E/F	cps_GR9_GCA_000298415_hsa_EBDNCFAC_00288	86.5	1000	133	1	2	1	1000	1000	1	998	998	0	1784	1	10
Pmp4_E/F	cps_GR9_GCA_000298415_hsa_EBDNCFAC_00289	94.381	961	54	0	0	1	961	961	1	961	961	0	1896	1	7
Pmp5_E/F	cps_GR9_GCA_000298415_hsa_EBDNCFAC_00290	99.435	354	2	0	0	1	354	354	1	354	354	0	735	1	3
Pmp6_H	cps_GR9_GCA_000298415_hsa_EBDNCFAC_00291	94.924	985	48	2	2	1	984	984	1	984	984	0	1906	1.00102	9
Pmp7_G/I	cps_GR9_GCA_000298415_hsa_EBDNCFAC_00292	93.48	1043	64	2	4	1	1043	1043	1	1039	1039	0	1872	1	9
Pmp8_G/I	cps_GR9_GCA_000298415_hsa_EBDNCFAC_00293	99.647	851	3	0	0	1	851	851	4	854	854	0	1754	1	9
Pmp9_G/I	cps_GR9_GCA_000298415_hsa_EBDNCFAC_00294	92.91	945	65	2	2	1	944	944	1	944	944	0	1753	1.00106	7
Pmp10_G/I	cps_GR9_GCA_000298415_hsa_EBDNCFAC_00295	99.643	840	3	0	0	1	840	840	1	840	840	0	1720	1	9
Pmp11_G/I	cps_GR9_GCA_000298415_hsa_EBDNCFAC_00296	99.176	849	7	0	0	1	849	849	1	849	849	0	1732	1	8
Pmp12_G/I	cps_GR9_GCA_000298415_hsa_EBDNCFAC_00298	77.253	677	145	6	9	1	675	854	1	670	670	0	1029	0.79274	8
Pmp13_G/I	cps_GR9_GCA_000298415_hsa_EBDNCFAC_00298	74.554	672	159	10	12	1	663	843	1	669	670	0	977	0.797153	8
Pmp14_G/I	cps_GR9_GCA_000298415_hsa_EBDNCFAC_00298	93.284	670	41	3	4	1	667	847	1	669	670	0	1244	0.791027	7
Pmp15_G/I	cps_GR9_GCA_000298415_hsa_EBDNCFAC_00298	75.852	675	157	6	6	1	675	855	1	669	670	0	1012	0.789474	7
Pmp17_G/I	cps_GR9_GCA_000298415_hsa_EBDNCFAC_00298	75.852	675	157	6	6	1	675	855	1	669	670	0	1012	0.789474	7
Pmp19_G/I	cps_GR9_GCA_000298415_hsa_EBDNCFAC_00298	73.403	673	159	15	20	1	657	837	1	669	670	0	930	0.804062	7
Pmp20_G/I	cps_GR9_GCA_000298415_hsa_EBDNCFAC_00298	76.374	673	151	6	8	1	669	849	1	669	670	0	1017	0.792697	7
Pmp21_G/I	cps_GR9_GCA_000298415_hsa_EBDNCFAC_00298	79.525	674	128	7	10	1	668	847	1	670	670	0	1062	0.79575	8
Pmp16_G/I	cps_GR9_GCA_000298415_hsa_EBDNCFAC_00301	99.568	926	4	0	0	1	926	926	1	926	926	0	1887	1	8
Pmp22_D	cps_GR9_GCA_000298415_hsa_EBDNCFAC_00820	87.5	1536	187	3	5	1	1534	1534	1	1533	1533	0	2731	1.0013	8
Pmp11_G/I	cps_Ho_Re_lower_polished_BPCEGPJJ_00002	100	849	0	0	0	1	849	849	1	849	849	0	1744	1	9
Pmp10_G/I	cps_Ho_Re_lower_polished_BPCEGPJJ_00003	100	840	0	0	0	1	840	840	1	840	840	0	1727	1	8
Pmp9_G/I	cps_Ho_Re_lower_polished_BPCEGPJJ_00005	100	705	0	0	0	240	944	944	1	705	705	0	1455	0.746822	9
Pmp8_G/I	cps_Ho_Re_lower_polished_BPCEGPJJ_00006	100	721	0	0	0	131	851	851	1	721	721	0	1493	0.847239	10
Pmp7_G/I	cps_Ho_Re_lower_polished_BPCEGPJJ_00007	100	1043	0	0	0	1	1043	1043	1	1043	1043	0	2133	1	10
Pmp6_H	cps_Ho_Re_lower_polished_BPCEGPJJ_00008	100	984	0	0	0	1	984	984	1	984	984	0	2010	1	9
Pmp5_E/F	cps_Ho_Re_lower_polished_BPCEGPJJ_00009	100	354	0	0	0	1	354	354	1	354	354	0	738	1	3
Pmp4_E/F	cps_Ho_Re_lower_polished_BPCEGPJJ_00010	99.896	961	1	0	0	1	961	961	1	961	961	0	1989	1	9
Pmp3_E/F	cps_Ho_Re_lower_polished_BPCEGPJJ_00011	100	1000	0	0	0	1	1000	1000	1	1000	1000	0	2058	1	9
Pmp2_A	cps_Ho_Re_lower_polished_BPCEGPJJ_00076	100	933	0	0	0	1	933	933	1	933	933	0	1913	1	10
Pmp1_B	cps_Ho_Re_lower_polished_BPCEGPJJ_00077	100	1797	0	0	0	1	1797	1797	1	1797	1797	0	3665	1	8
Pmp22_D	cps_Ho_Re_lower_polished_BPCEGPJJ_00510	100	1534	0	0	0	1	1534	1534	1	1534	1534	0	3132	1	9
Pmp14_G/I	cps_Ho_Re_lower_polished_BPCEGPJJ_00691	80.588	850	159	4	6	1	847	847	1	847	847	0	1377	1.00354	9
Pmp19_G/I	cps_Ho_Re_lower_polished_BPCEGPJJ_00691	79.009	848	166	10	12	1	837	837	1	847	847	0	1316	1.01314	9
Pmp21_G/I	cps_Ho_Re_lower_polished_BPCEGPJJ_00691	98.821	848	8	2	2	1	847	847	1	847	847	0	1709	1.00118	9
Pmp12_G/I	cps_Ho_Re_lower_polished_BPCEGPJJ_00692	83.743	855	132	5	7	1	854	854	1	849	849	0	1441	1.00117	9
Pmp13_G/I	cps_Ho_Re_lower_polished_BPCEGPJJ_00692	77.113	852	183	10	12	1	843	843	1	849	849	0	1296	1.01068	9
Pmp15_G/I	cps_Ho_Re_lower_polished_BPCEGPJJ_00692	82.71	856	140	6	8	1	855	855	1	849	849	0	1423	1.00117	9
Pmp17_G/I	cps_Ho_Re_lower_polished_BPCEGPJJ_00692	82.71	856	140	6	8	1	855	855	1	849	849	0	1423	1.00117	9
Pmp20_G/I	cps_Ho_Re_lower_polished_BPCEGPJJ_00692	100	849	0	0	0	1	849	849	1	849	849	0	1742	1	9
Pmp16_G/I	cps_Ho_Re_lower_polished_BPCEGPJJ_00694	100	926	0	0	0	1	926	926	1	926	926	0	1894	1	12
Pmp2_A	cps_Ho_Re_upper_polished_NBHFLAJM_00059	100	933	0	0	0	1	933	933	1	933	933	0	1913	1	10
Pmp1_B	cps_Ho_Re_upper_polished_NBHFLAJM_00060	100	1797	0	0	0	1	1797	1797	1	1797	1797	0	3665	1	8
Pmp22_D	cps_Ho_Re_upper_polished_NBHFLAJM_00493	100	1534	0	0	0	1	1534	1534	1	1534	1534	0	3132	1	9
Pmp14_G/I	cps_Ho_Re_upper_polished_NBHFLAJM_00674	80.588	850	159	4	6	1	847	847	1	847	847	0	1377	1.00354	11
Pmp19_G/I	cps_Ho_Re_upper_polished_NBHFLAJM_00674	79.009	848	166	10	12	1	837	837	1	847	847	0	1316	1.01314	11
Pmp21_G/I	cps_Ho_Re_upper_polished_NBHFLAJM_00674	98.821	848	8	2	2	1	847	847	1	847	847	0	1709	1.00118	11
Pmp12_G/I	cps_Ho_Re_upper_polished_NBHFLAJM_00675	83.743	855	132	5	7	1	854	854	1	849	849	0	1441	1.00117	11
Pmp13_G/I	cps_Ho_Re_upper_polished_NBHFLAJM_00675	77.113	852	183	10	12	1	843	843	1	849	849	0	1296	1.01068	11
Pmp15_G/I	cps_Ho_Re_upper_polished_NBHFLAJM_00675	82.71	856	140	6	8	1	855	855	1	849	849	0	1423	1.00117	11
Pmp17_G/I	cps_Ho_Re_upper_polished_NBHFLAJM_00675	82.71	856	140	6	8	1	855	855	1	849	849	0	1423	1.00117	11
Pmp20_G/I	cps_Ho_Re_upper_polished_NBHFLAJM_00675	100	849	0	0	0	1	849	849	1	849	849	0	1742	1	11
Pmp16_G/I	cps_Ho_Re_upper_polished_NBHFLAJM_01016	100	926	0	0	0	1	926	926	1	926	926	0	1894	1	13
Pmp11_G/I	cps_Ho_Re_upper_polished_NBHFLAJM_01023	100	849	0	0	0	1	849	849	1	849	849	0	1744	1	9
Pmp10_G/I	cps_Ho_Re_upper_polished_NBHFLAJM_01024	100	840	0	0	0	1	840	840	1	840	840	0	1727	1	9
Pmp9_G/I	cps_Ho_Re_upper_polished_NBHFLAJM_01026	100	705	0	0	0	240	944	944	1	705	705	0	1455	0.746822	9
Pmp8_G/I	cps_Ho_Re_upper_polished_NBHFLAJM_01027	100	721	0	0	0	131	851	851	1	721	721	0	1493	0.847239	11
Pmp7_G/I	cps_Ho_Re_upper_polished_NBHFLAJM_01028	100	1043	0	0	0	1	1043	1043	1	1043	1043	0	2133	1	11
Pmp6_H	cps_Ho_Re_upper_polished_NBHFLAJM_01029	100	984	0	0	0	1	984	984	1	984	984	0	2010	1	9
Pmp5_E/F	cps_Ho_Re_upper_polished_NBHFLAJM_01030	100	354	0	0	0	1	354	354	1	354	354	0	738	1	3
Pmp4_E/F	cps_Ho_Re_upper_polished_NBHFLAJM_01031	99.896	961	1	0	0	1	961	961	1	961	961	0	1989	1	9
Pmp3_E/F	cps_Ho_Re_upper_polished_NBHFLAJM_01032	100	1000	0	0	0	1	1000	1000	1	1000	1000	0	2058	1	9
Pmp1_B	cps_Horse_pl_GCF_002848405_hsa_HCPHGCHE_00220	100	1797	0	0	0	1	1797	1797	1	1797	1797	0	3665	1	9
Pmp2_A	cps_Horse_pl_GCF_002848405_hsa_HCPHGCHE_00221	100	933	0	0	0	1	933	933	1	933	933	0	1913	1	10
Pmp3_E/F	cps_Horse_pl_GCF_002848405_hsa_HCPHGCHE_00286	100	1000	0	0	0	1	1000	1000	1	1000	1000	0	2058	1	9
Pmp4_E/F	cps_Horse_pl_GCF_002848405_hsa_HCPHGCHE_00287	99.896	961	1	0	0	1	961	961	1	961	961	0	1989	1	9
Pmp5_E/F	cps_Horse_pl_GCF_002848405_hsa_HCPHGCHE_00288	100	354	0	0	0	1	354	354	1	354	354	0	738	1	3
Pmp6_H	cps_Horse_pl_GCF_002848405_hsa_HCPHGCHE_00289	100	984	0	0	0	1	984	984	1	984	984	0	2010	1	9
Pmp7_G/I	cps_Horse_pl_GCF_002848405_hsa_HCPHGCHE_00290	100	1043	0	0	0	1	1043	1043	1	1043	1043	0	2133	1	10
Pmp8_G/I	cps_Horse_pl_GCF_002848405_hsa_HCPHGCHE_00291	100	721	0	0	0	131	851	851	1	721	721	0	1493	0.847239	10
Pmp9_G/I	cps_Horse_pl_GCF_002848405_hsa_HCPHGCHE_00292	100	705	0	0	0	240	944	944	1	705	705	0	1455	0.746822	10
Pmp10_G/I	cps_Horse_pl_GCF_002848405_hsa_HCPHGCHE_00294	100	840	0	0	0	1	840	840	1	840	840	0	1727	1	9
Pmp11_G/I	cps_Horse_pl_GCF_002848405_hsa_HCPHGCHE_00295	100	849	0	0	0	1	849	849	1	849	849	0	1744	1	9
Pmp12_G/I	cps_Horse_pl_GCF_002848405_hsa_HCPHGCHE_00296	99.883	854	0	1	1	1	854	854	1	853	853	0	1745	1	12
Pmp15_G/I	cps_Horse_pl_GCF_002848405_hsa_HCPHGCHE_00296	83.411	856	138	3	4	1	855	855	1	853	853	0	1439	1.00117	12
Pmp17_G/I	cps_Horse_pl_GCF_002848405_hsa_HCPHGCHE_00296	83.411	856	138	3	4	1	855	855	1	853	853	0	1439	1.00117	12
Pmp19_G/I	cps_Horse_pl_GCF_002848405_hsa_HCPHGCHE_00296	77.635	854	173	12	18	1	837	837	1	853	853	0	1316	1.02031	12
Pmp20_G/I	cps_Horse_pl_GCF_002848405_hsa_HCPHGCHE_00296	83.626	855	132	6	8	1	849	849	1	853	853	0	1449	1.00707	12
Pmp16_G/I	cps_Horse_pl_GCF_002848405_hsa_HCPHGCHE_00301	100	926	0	0	0	1	926	926	1	926	926	0	1894	1	11
Pmp13_G/I	cps_Horse_pl_GCF_002848405_hsa_HCPHGCHE_00642	77.203	851	182	10	12	1	843	843	1	847	847	0	1293	1.00949	12
Pmp14_G/I	cps_Horse_pl_GCF_002848405_hsa_HCPHGCHE_00642	80.706	850	158	4	6	1	847	847	1	847	847	0	1379	1.00354	12
Pmp21_G/I	cps_Horse_pl_GCF_002848405_hsa_HCPHGCHE_00642	98.939	848	7	2	2	1	847	847	1	847	847	0	1712	1.00118	12
Pmp22_D	cps_Horse_pl_GCF_002848405_hsa_HCPHGCHE_00823	100	1534	0	0	0	1	1534	1534	1	1534	1534	0	3132	1	9
Pmp1_B	cps_M56_GCF_000298495_hsa_MJFHNGBO_00221	87.424	1805	207	10	20	1	1797	1797	1	1793	1793	0	3076	1.00445	11
Pmp2_A	cps_M56_GCF_000298495_hsa_MJFHNGBO_00222	96.677	933	31	0	0	1	933	933	1	933	933	0	1854	1	10
Pmp3_E/F	cps_M56_GCF_000298495_hsa_MJFHNGBO_00287	70.688	1003	276	4	18	1	1000	1000	1	988	988	0	1407	1.003	11
Pmp4_E/F	cps_M56_GCF_000298495_hsa_MJFHNGBO_00288	72.332	965	252	6	15	1	961	961	3	956	956	0	1422	1.00416	10
Pmp5_E/F	cps_M56_GCF_000298495_hsa_MJFHNGBO_00289	65.73	356	120	1	2	1	354	354	1	356	356	1.33e-176	494	1.00565	3
Pmp6_H	cps_M56_GCF_000298495_hsa_MJFHNGBO_00290	89.949	985	98	1	1	1	984	984	1	985	985	0	1815	1.00102	8
Pmp7_G/I	cps_M56_GCF_000298495_hsa_MJFHNGBO_00291	86.385	1043	126	3	16	1	1043	1043	1	1027	1027	0	1811	1	7
Pmp8_G/I	cps_M56_GCF_000298495_hsa_MJFHNGBO_00293	84.425	687	107	0	0	1	687	851	18	704	721	0	1200	0.807286	9
Pmp9_G/I	cps_M56_GCF_000298495_hsa_MJFHNGBO_00295	68.053	457	133	5	13	210	663	944	7	453	465	0	605	0.48411	12
Pmp10_G/I	cps_M56_GCF_000298495_hsa_MJFHNGBO_00297	91.905	840	68	0	0	1	840	840	1	840	840	0	1588	1	10
Pmp11_G/I	cps_M56_GCF_000298495_hsa_MJFHNGBO_00298	90.577	849	80	0	0	1	849	849	1	849	849	0	1599	1	8
Pmp13_G/I	cps_M56_GCF_000298495_hsa_MJFHNGBO_00299	84.434	848	126	5	6	1	843	843	1	847	847	0	1467	1.00593	10
Pmp16_G/I	cps_M56_GCF_000298495_hsa_MJFHNGBO_00302	90.821	926	85	0	0	1	926	926	1	926	926	0	1739	1	10
Pmp12_G/I	cps_M56_GCF_000298495_hsa_MJFHNGBO_00643	81.616	854	145	8	12	1	854	854	1	842	842	0	1407	1	9
Pmp14_G/I	cps_M56_GCF_000298495_hsa_MJFHNGBO_00643	80.638	847	159	4	5	1	847	847	1	842	842	0	1396	1	9
Pmp15_G/I	cps_M56_GCF_000298495_hsa_MJFHNGBO_00643	80.117	855	157	9	13	1	855	855	1	842	842	0	1379	1	9
Pmp17_G/I	cps_M56_GCF_000298495_hsa_MJFHNGBO_00643	80.117	855	157	9	13	1	855	855	1	842	842	0	1379	1	9
Pmp19_G/I	cps_M56_GCF_000298495_hsa_MJFHNGBO_00643	80.828	845	151	10	11	1	837	837	1	842	842	0	1382	1.00956	9
Pmp20_G/I	cps_M56_GCF_000298495_hsa_MJFHNGBO_00643	80.024	851	159	8	11	1	849	849	1	842	842	0	1392	1.00236	9
Pmp21_G/I	cps_M56_GCF_000298495_hsa_MJFHNGBO_00643	88.915	848	87	6	7	1	847	847	1	842	842	0	1528	1.00118	9
Pmp22_D	cps_M56_GCF_000298495_hsa_MJFHNGBO_00824	99.348	1534	10	0	0	1	1534	1534	1	1534	1534	0	3115	1	7
Pmp1_B	cps_MN_GCF_000298435_hsa_CMCICNIP_00219	97.718	1797	41	0	0	1	1797	1797	1	1797	1797	0	3573	1	11
Pmp2_A	cps_MN_GCF_000298435_hsa_CMCICNIP_00220	99.678	933	3	0	0	1	933	933	1	933	933	0	1909	1	11
Pmp3_E/F	cps_MN_GCF_000298435_hsa_CMCICNIP_00285	86.1	1000	139	0	0	1	1000	1000	1	1000	1000	0	1751	1	11
Pmp4_E/F	cps_MN_GCF_000298435_hsa_CMCICNIP_00286	96.674	962	31	1	1	1	961	961	1	962	962	0	1919	1.00104	11
Pmp5_E/F	cps_MN_GCF_000298435_hsa_CMCICNIP_00287	99.153	354	3	0	0	1	354	354	1	354	354	0	734	1	3
Pmp6_H	cps_MN_GCF_000298435_hsa_CMCICNIP_00288	94.721	985	50	2	2	1	984	984	1	984	984	0	1904	1.00102	11
Pmp7_G/I	cps_MN_GCF_000298435_hsa_CMCICNIP_00289	91.275	1043	83	3	8	1	1043	1043	1	1035	1035	0	1860	1	11
Pmp8_G/I	cps_MN_GCF_000298435_hsa_CMCICNIP_00290	99.055	635	6	0	0	217	851	851	31	665	665	0	1305	0.746181	11
Pmp9_G/I	cps_MN_GCF_000298435_hsa_CMCICNIP_00291	91.235	947	80	1	3	1	944	944	1	947	947	0	1704	1.00318	9
Pmp10_G/I	cps_MN_GCF_000298435_hsa_CMCICNIP_00292	99.167	840	7	0	0	1	840	840	1	840	840	0	1712	1	11
Pmp11_G/I	cps_MN_GCF_000298435_hsa_CMCICNIP_00293	99.411	849	5	0	0	1	849	849	1	849	849	0	1732	1	10
Pmp12_G/I	cps_MN_GCF_000298435_hsa_CMCICNIP_00294	91.822	856	65	4	5	1	854	854	1	853	853	0	1577	1.00234	11
Pmp14_G/I	cps_MN_GCF_000298435_hsa_CMCICNIP_00294	77.14	853	189	5	6	1	847	847	1	853	853	0	1336	1.00708	11
Pmp21_G/I	cps_MN_GCF_000298435_hsa_CMCICNIP_00294	83.021	854	137	5	8	1	847	847	1	853	853	0	1430	1.00826	11
Pmp16_G/I	cps_MN_GCF_000298435_hsa_CMCICNIP_00299	99.46	926	5	0	0	1	926	926	1	926	926	0	1887	1	12
Pmp13_G/I	cps_MN_GCF_000298435_hsa_CMCICNIP_00641	76.941	850	187	6	9	1	843	843	1	848	848	0	1338	1.0083	11
Pmp15_G/I	cps_MN_GCF_000298435_hsa_CMCICNIP_00641	85.848	855	114	6	7	1	855	855	1	848	848	0	1477	1	11
Pmp17_G/I	cps_MN_GCF_000298435_hsa_CMCICNIP_00641	85.848	855	114	6	7	1	855	855	1	848	848	0	1477	1	11
Pmp19_G/I	cps_MN_GCF_000298435_hsa_CMCICNIP_00641	80.941	850	147	9	15	1	837	837	1	848	848	0	1372	1.01553	11
Pmp20_G/I	cps_MN_GCF_000298435_hsa_CMCICNIP_00642	85.748	856	110	7	12	1	849	849	1	851	851	0	1447	1.00824	11
Pmp22_D	cps_MN_GCF_000298435_hsa_CMCICNIP_00828	99.544	1534	7	0	0	1	1534	1534	1	1534	1534	0	3121	1	10
Pmp1_B	cps_Mat116_GCA_000338695_hsa_IGMGBKGJ_00223	98.721	1798	22	1	1	1	1797	1797	1	1798	1798	0	3617	1.00056	8
Pmp2_A	cps_Mat116_GCA_000338695_hsa_IGMGBKGJ_00224	99.786	933	2	0	0	1	933	933	1	933	933	0	1909	1	9
Pmp3_E/F	cps_Mat116_GCA_000338695_hsa_IGMGBKGJ_00291	93.407	1001	65	1	1	1	1000	1000	1	1001	1001	0	1901	1.001	11
Pmp4_E/F	cps_Mat116_GCA_000338695_hsa_IGMGBKGJ_00292	82.12	632	113	0	0	330	961	961	4	635	635	0	1111	0.657648	10
Pmp5_E/F	cps_Mat116_GCA_000338695_hsa_IGMGBKGJ_00294	100	354	0	0	0	1	354	354	1	354	354	0	738	1	3
Pmp6_H	cps_Mat116_GCA_000338695_hsa_IGMGBKGJ_00295	94.005	734	43	1	1	251	984	984	1	733	733	0	1422	0.745935	9
Pmp7_G/I	cps_Mat116_GCA_000338695_hsa_IGMGBKGJ_00297	92.564	1049	71	3	7	1	1043	1043	1	1048	1048	0	1847	1.00575	7
Pmp8_G/I	cps_Mat116_GCA_000338695_hsa_IGMGBKGJ_00298	99.739	765	2	0	0	1	765	851	4	768	823	0	1579	0.898942	7
Pmp9_G/I	cps_Mat116_GCA_000338695_hsa_IGMGBKGJ_00300	89.095	431	40	2	7	240	663	944	1	431	433	0	764	0.456568	12
Pmp10_G/I	cps_Mat116_GCA_000338695_hsa_IGMGBKGJ_00302	99.643	840	3	0	0	1	840	840	1	840	840	0	1719	1	9
Pmp11_G/I	cps_Mat116_GCA_000338695_hsa_IGMGBKGJ_00303	99.526	843	4	0	0	7	849	849	14	856	856	0	1727	0.992933	9
Pmp15_G/I	cps_Mat116_GCA_000338695_hsa_IGMGBKGJ_00306	93.918	855	49	2	3	1	855	855	1	852	852	0	1573	1	8
Pmp17_G/I	cps_Mat116_GCA_000338695_hsa_IGMGBKGJ_00306	93.918	855	49	2	3	1	855	855	1	852	852	0	1573	1	8
Pmp16_G/I	cps_Mat116_GCA_000338695_hsa_IGMGBKGJ_00307	99.784	926	2	0	0	1	926	926	1	926	926	0	1891	1	10
Pmp12_G/I	cps_Mat116_GCA_000338695_hsa_IGMGBKGJ_00646	84.579	856	124	5	8	1	854	854	1	850	850	0	1453	1.00234	8
Pmp13_G/I	cps_Mat116_GCA_000338695_hsa_IGMGBKGJ_00646	78.052	852	176	9	11	1	843	843	1	850	850	0	1329	1.01068	8
Pmp14_G/I	cps_Mat116_GCA_000338695_hsa_IGMGBKGJ_00646	79.157	854	167	8	11	1	847	847	1	850	850	0	1348	1.00826	8
Pmp19_G/I	cps_Mat116_GCA_000338695_hsa_IGMGBKGJ_00646	76.995	852	179	11	17	1	837	837	1	850	850	0	1297	1.01792	8
Pmp20_G/I	cps_Mat116_GCA_000338695_hsa_IGMGBKGJ_00646	81.338	852	154	5	5	1	849	849	1	850	850	0	1404	1.00353	7
Pmp21_G/I	cps_Mat116_GCA_000338695_hsa_IGMGBKGJ_00646	86.635	853	105	7	9	1	847	847	1	850	850	0	1474	1.00708	7
Pmp22_D	cps_Mat116_GCA_000338695_hsa_IGMGBKGJ_00833	99.283	1534	11	0	0	1	1534	1534	1	1534	1534	0	3110	1	8
Pmp1_B	cps_NJ1_GCF_000298555_hsa_IOBDPNPD_00220	94.556	1800	87	6	11	1	1797	1797	1	1792	1792	0	3340	1.00167	12
Pmp2_A	cps_NJ1_GCF_000298555_hsa_IOBDPNPD_00221	99.571	933	4	0	0	1	933	933	1	933	933	0	1907	1	10
Pmp3_E/F	cps_NJ1_GCF_000298555_hsa_IOBDPNPD_00286	95.1	1000	49	0	0	1	1000	1000	1	1000	1000	0	1910	1	11
Pmp4_E/F	cps_NJ1_GCF_000298555_hsa_IOBDPNPD_00287	94.069	961	57	0	0	1	961	961	1	961	961	0	1882	1	13
Pmp5_E/F	cps_NJ1_GCF_000298555_hsa_IOBDPNPD_00288	96.61	354	12	0	0	1	354	354	1	354	354	0	721	1	3
Pmp6_H	cps_NJ1_GCF_000298555_hsa_IOBDPNPD_00289	93.598	984	62	1	1	1	984	984	1	983	983	0	1886	1	11
Pmp7_G/I	cps_NJ1_GCF_000298555_hsa_IOBDPNPD_00290	91.659	1043	78	3	9	1	1043	1043	1	1034	1034	0	1850	1	10
Pmp8_G/I	cps_NJ1_GCF_000298555_hsa_IOBDPNPD_00291	95.77	851	36	0	0	1	851	851	4	854	854	0	1692	1	10
Pmp9_G/I	cps_NJ1_GCF_000298555_hsa_IOBDPNPD_00292	79.589	730	136	5	13	218	944	944	15	734	734	0	1184	0.773305	11
Pmp10_G/I	cps_NJ1_GCF_000298555_hsa_IOBDPNPD_00294	97.143	840	24	0	0	1	840	840	1	840	840	0	1680	1	10
Pmp11_G/I	cps_NJ1_GCF_000298555_hsa_IOBDPNPD_00295	96.82	849	27	0	0	1	849	849	1	849	849	0	1694	1	10
Pmp12_G/I	cps_NJ1_GCF_000298555_hsa_IOBDPNPD_00296	85.714	854	120	2	2	1	854	854	1	852	852	0	1450	1	4
Pmp15_G/I	cps_NJ1_GCF_000298555_hsa_IOBDPNPD_00296	86.449	856	111	4	5	1	855	855	1	852	852	0	1449	1.00117	4
Pmp17_G/I	cps_NJ1_GCF_000298555_hsa_IOBDPNPD_00296	86.449	856	111	4	5	1	855	855	1	852	852	0	1449	1.00117	4
Pmp16_G/I	cps_NJ1_GCF_000298555_hsa_IOBDPNPD_00297	98.38	926	15	0	0	1	926	926	1	926	926	0	1869	1	10
Pmp14_G/I	cps_NJ1_GCF_000298555_hsa_IOBDPNPD_00633	79.93	852	158	10	13	1	847	847	1	844	844	0	1372	1.0059	4
Pmp19_G/I	cps_NJ1_GCF_000298555_hsa_IOBDPNPD_00633	80.118	845	159	7	9	1	837	837	1	844	844	0	1382	1.00956	5
Pmp20_G/I	cps_NJ1_GCF_000298555_hsa_IOBDPNPD_00633	82.629	852	137	8	11	1	849	849	1	844	844	0	1427	1.00353	4
Pmp13_G/I	cps_NJ1_GCF_000298555_hsa_IOBDPNPD_00634	77.621	849	182	7	8	1	843	843	1	847	847	0	1320	1.00712	5
Pmp21_G/I	cps_NJ1_GCF_000298555_hsa_IOBDPNPD_00634	90.118	850	78	5	6	1	847	847	1	847	847	0	1534	1.00354	5
Pmp22_D	cps_NJ1_GCF_000298555_hsa_IOBDPNPD_00820	97.849	1534	30	1	3	1	1534	1534	1	1531	1531	0	3056	1	9
Pmp22_D	cps_Po_An_polished_AEFNIMAG_00058	100	1534	0	0	0	1	1534	1534	1	1534	1534	0	3132	1	10
Pmp1_B	cps_Po_An_polished_AEFNIMAG_00492	100	1797	0	0	0	1	1797	1797	1	1797	1797	0	3665	1	9
Pmp2_A	cps_Po_An_polished_AEFNIMAG_00493	100	933	0	0	0	1	933	933	1	933	933	0	1913	1	9
Pmp3_E/F	cps_Po_An_polished_AEFNIMAG_00558	100	1000	0	0	0	1	1000	1000	1	1000	1000	0	2058	1	8
Pmp4_E/F	cps_Po_An_polished_AEFNIMAG_00559	99.896	961	1	0	0	1	961	961	1	961	961	0	1989	1	8
Pmp5_E/F	cps_Po_An_polished_AEFNIMAG_00560	100	354	0	0	0	1	354	354	1	354	354	0	738	1	3
Pmp6_H	cps_Po_An_polished_AEFNIMAG_00561	100	984	0	0	0	1	984	984	1	984	984	0	2010	1	8
Pmp7_G/I	cps_Po_An_polished_AEFNIMAG_00562	100	1043	0	0	0	1	1043	1043	1	1043	1043	0	2133	1	9
Pmp8_G/I	cps_Po_An_polished_AEFNIMAG_00563	100	721	0	0	0	131	851	851	1	721	721	0	1493	0.847239	9
Pmp9_G/I	cps_Po_An_polished_AEFNIMAG_00564	100	705	0	0	0	240	944	944	1	705	705	0	1455	0.746822	9
Pmp10_G/I	cps_Po_An_polished_AEFNIMAG_00566	100	840	0	0	0	1	840	840	1	840	840	0	1727	1	8
Pmp11_G/I	cps_Po_An_polished_AEFNIMAG_00567	100	849	0	0	0	1	849	849	1	849	849	0	1744	1	8
Pmp12_G/I	cps_Po_An_polished_AEFNIMAG_00568	87.719	855	90	10	15	1	854	854	1	841	841	0	1508	1.00117	8
Pmp13_G/I	cps_Po_An_polished_AEFNIMAG_00568	74.97	847	202	7	10	1	843	843	1	841	841	0	1306	1.00474	8
Pmp14_G/I	cps_Po_An_polished_AEFNIMAG_00568	74.707	854	196	14	20	1	847	847	1	841	841	0	1269	1.00826	8
Pmp15_G/I	cps_Po_An_polished_AEFNIMAG_00568	79.556	856	159	10	16	1	855	855	1	841	841	0	1365	1.00117	8
Pmp17_G/I	cps_Po_An_polished_AEFNIMAG_00568	79.556	856	159	10	16	1	855	855	1	841	841	0	1365	1.00117	8
Pmp19_G/I	cps_Po_An_polished_AEFNIMAG_00568	89.417	841	85	3	4	1	837	837	1	841	841	0	1537	1.00478	8
Pmp20_G/I	cps_Po_An_polished_AEFNIMAG_00568	80.141	851	157	10	12	1	849	849	1	841	841	0	1385	1.00236	8
Pmp21_G/I	cps_Po_An_polished_AEFNIMAG_00568	80.494	851	152	11	14	1	847	847	1	841	841	0	1375	1.00472	8
Pmp16_G/I	cps_Po_An_polished_AEFNIMAG_00905	100	926	0	0	0	1	926	926	1	926	926	0	1894	1	11
Pmp1_B	cps_RD1_GCA_000211155_hsa_AIKLBLEF_00221	100	1797	0	0	0	1	1797	1797	1	1797	1797	0	3665	1	8
Pmp2_A	cps_RD1_GCA_000211155_hsa_AIKLBLEF_00222	100	933	0	0	0	1	933	933	1	933	933	0	1913	1	7
Pmp3_E/F	cps_RD1_GCA_000211155_hsa_AIKLBLEF_00287	100	1000	0	0	0	1	1000	1000	1	1000	1000	0	2058	1	7
Pmp4_E/F	cps_RD1_GCA_000211155_hsa_AIKLBLEF_00288	99.896	961	1	0	0	1	961	961	1	961	961	0	1989	1	7
Pmp5_E/F	cps_RD1_GCA_000211155_hsa_AIKLBLEF_00289	100	354	0	0	0	1	354	354	1	354	354	0	738	1	3
Pmp6_H	cps_RD1_GCA_000211155_hsa_AIKLBLEF_00290	100	984	0	0	0	1	984	984	1	984	984	0	2010	1	7
Pmp7_G/I	cps_RD1_GCA_000211155_hsa_AIKLBLEF_00291	100	1043	0	0	0	1	1043	1043	1	1043	1043	0	2133	1	7
Pmp8_G/I	cps_RD1_GCA_000211155_hsa_AIKLBLEF_00292	100	721	0	0	0	131	851	851	1	721	721	0	1493	0.847239	7
Pmp9_G/I	cps_RD1_GCA_000211155_hsa_AIKLBLEF_00294	100	705	0	0	0	240	944	944	1	705	705	0	1455	0.746822	8
Pmp10_G/I	cps_RD1_GCA_000211155_hsa_AIKLBLEF_00296	100	840	0	0	0	1	840	840	1	840	840	0	1727	1	8
Pmp11_G/I	cps_RD1_GCA_000211155_hsa_AIKLBLEF_00297	100	849	0	0	0	1	849	849	1	849	849	0	1744	1	7
Pmp12_G/I	cps_RD1_GCA_000211155_hsa_AIKLBLEF_00300	49.041	730	332	18	40	140	854	854	222	926	926	0	644	0.854801	5
Pmp13_G/I	cps_RD1_GCA_000211155_hsa_AIKLBLEF_00300	46.419	726	344	17	45	139	843	843	225	926	926	0	616	0.86121	5
Pmp14_G/I	cps_RD1_GCA_000211155_hsa_AIKLBLEF_00300	40.674	949	438	20	125	1	847	847	1	926	926	0	645	1.12043	5
Pmp16_G/I	cps_RD1_GCA_000211155_hsa_AIKLBLEF_00300	100	926	0	0	0	1	926	926	1	926	926	0	1894	1	9
Pmp19_G/I	cps_RD1_GCA_000211155_hsa_AIKLBLEF_00640	100	403	0	0	0	1	403	837	1	403	425	0	806	0.481481	5
Pmp15_G/I	cps_RD1_GCA_000211155_hsa_AIKLBLEF_00641	84.058	414	60	3	6	1	414	855	1	408	418	0	662	0.484211	5
Pmp17_G/I	cps_RD1_GCA_000211155_hsa_AIKLBLEF_00641	84.058	414	60	3	6	1	414	855	1	408	418	0	662	0.484211	5
Pmp20_G/I	cps_RD1_GCA_000211155_hsa_AIKLBLEF_00641	79.951	409	79	3	3	1	407	849	1	408	418	0	636	0.481743	5
Pmp21_G/I	cps_RD1_GCA_000211155_hsa_AIKLBLEF_00641	98.792	414	4	1	1	1	414	847	1	413	418	0	820	0.488784	5
Pmp22_D	cps_RD1_GCA_000211155_hsa_AIKLBLEF_00824	100	1534	0	0	0	1	1534	1534	1	1534	1534	0	3132	1	9
Pmp19_G/I	cps_Rostinovo-70_GCF_006385615_hsa_KNMDECOA_00143	99.752	403	1	0	0	1	403	837	1	403	425	0	803	0.481481	11
Pmp20_G/I	cps_Rostinovo-70_GCF_006385615_hsa_KNMDECOA_00145	100	411	0	0	0	1	411	849	1	411	416	0	821	0.484099	12
Pmp21_G/I	cps_Rostinovo-70_GCF_006385615_hsa_KNMDECOA_00147	98.305	413	6	1	1	1	413	847	1	412	435	0	816	0.487603	12
Pmp22_D	cps_Rostinovo-70_GCF_006385615_hsa_KNMDECOA_00328	87.5	1536	187	3	5	1	1534	1534	1	1533	1533	0	2731	1.0013	8
Pmp1_B	cps_Rostinovo-70_GCF_006385615_hsa_KNMDECOA_00762	96.607	1798	60	1	1	1	1797	1797	1	1798	1798	0	3542	1.00056	8
Pmp2_A	cps_Rostinovo-70_GCF_006385615_hsa_KNMDECOA_00763	99.893	933	1	0	0	1	933	933	1	933	933	0	1913	1	7
Pmp3_E/F	cps_Rostinovo-70_GCF_006385615_hsa_KNMDECOA_00828	86.4	1000	134	1	2	1	1000	1000	1	998	998	0	1781	1	10
Pmp4_E/F	cps_Rostinovo-70_GCF_006385615_hsa_KNMDECOA_00829	94.381	961	54	0	0	1	961	961	1	961	961	0	1896	1	7
Pmp5_E/F	cps_Rostinovo-70_GCF_006385615_hsa_KNMDECOA_00830	99.435	354	2	0	0	1	354	354	1	354	354	0	735	1	3
Pmp6_H	cps_Rostinovo-70_GCF_006385615_hsa_KNMDECOA_00831	94.924	985	48	2	2	1	984	984	1	984	984	0	1906	1.00102	8
Pmp7_G/I	cps_Rostinovo-70_GCF_006385615_hsa_KNMDECOA_00832	93.48	1043	64	2	4	1	1043	1043	1	1039	1039	0	1872	1	7
Pmp8_G/I	cps_Rostinovo-70_GCF_006385615_hsa_KNMDECOA_00833	99.647	851	3	0	0	1	851	851	4	854	854	0	1754	1	7
Pmp9_G/I	cps_Rostinovo-70_GCF_006385615_hsa_KNMDECOA_00834	92.91	945	65	2	2	1	944	944	1	944	944	0	1753	1.00106	6
Pmp10_G/I	cps_Rostinovo-70_GCF_006385615_hsa_KNMDECOA_00835	99.643	840	3	0	0	1	840	840	1	840	840	0	1720	1	10
Pmp11_G/I	cps_Rostinovo-70_GCF_006385615_hsa_KNMDECOA_00836	99.293	849	6	0	0	1	849	849	1	849	849	0	1736	1	7
Pmp14_G/I	cps_Rostinovo-70_GCF_006385615_hsa_KNMDECOA_00841	92.927	410	27	1	2	1	408	847	1	410	435	0	741	0.484061	12
Pmp15_G/I	cps_Rostinovo-70_GCF_006385615_hsa_KNMDECOA_00843	90.315	413	37	2	3	1	413	855	1	410	437	0	695	0.483041	11
Pmp17_G/I	cps_Rostinovo-70_GCF_006385615_hsa_KNMDECOA_00843	90.315	413	37	2	3	1	413	855	1	410	437	0	695	0.483041	11
Pmp12_G/I	cps_Rostinovo-70_GCF_006385615_hsa_KNMDECOA_00844	48.904	730	333	18	40	140	854	854	222	926	926	0	641	0.854801	12
Pmp13_G/I	cps_Rostinovo-70_GCF_006385615_hsa_KNMDECOA_00844	46.419	726	344	17	45	139	843	843	225	926	926	0	616	0.86121	12
Pmp16_G/I	cps_Rostinovo-70_GCF_006385615_hsa_KNMDECOA_00844	99.46	926	5	0	0	1	926	926	1	926	926	0	1885	1	8
Pmp14_G/I	cps_UGA_GCF_001563055_hsa_COEBOKOE_00001	98.806	335	4	0	0	513	847	847	1	335	335	0	698	0.395514	5
Pmp22_D	cps_UGA_GCF_001563055_hsa_COEBOKOE_00183	100	1534	0	0	0	1	1534	1534	1	1534	1534	0	3132	1	9
Pmp1_B	cps_UGA_GCF_001563055_hsa_COEBOKOE_00616	100	1797	0	0	0	1	1797	1797	1	1797	1797	0	3665	1	8
Pmp2_A	cps_UGA_GCF_001563055_hsa_COEBOKOE_00617	100	933	0	0	0	1	933	933	1	933	933	0	1913	1	8
Pmp3_E/F	cps_UGA_GCF_001563055_hsa_COEBOKOE_00682	100	1000	0	0	0	1	1000	1000	1	1000	1000	0	2058	1	7
Pmp4_E/F	cps_UGA_GCF_001563055_hsa_COEBOKOE_00683	99.896	961	1	0	0	1	961	961	1	961	961	0	1989	1	7
Pmp5_E/F	cps_UGA_GCF_001563055_hsa_COEBOKOE_00684	100	354	0	0	0	1	354	354	1	354	354	0	738	1	3
Pmp6_H	cps_UGA_GCF_001563055_hsa_COEBOKOE_00685	100	984	0	0	0	1	984	984	1	984	984	0	2010	1	8
Pmp7_G/I	cps_UGA_GCF_001563055_hsa_COEBOKOE_00686	100	1043	0	0	0	1	1043	1043	1	1043	1043	0	2133	1	7
Pmp8_G/I	cps_UGA_GCF_001563055_hsa_COEBOKOE_00687	100	721	0	0	0	131	851	851	1	721	721	0	1493	0.847239	8
Pmp9_G/I	cps_UGA_GCF_001563055_hsa_COEBOKOE_00688	100	705	0	0	0	240	944	944	1	705	705	0	1455	0.746822	8
Pmp10_G/I	cps_UGA_GCF_001563055_hsa_COEBOKOE_00690	100	840	0	0	0	1	840	840	1	840	840	0	1727	1	6
Pmp11_G/I	cps_UGA_GCF_001563055_hsa_COEBOKOE_00691	100	849	0	0	0	1	849	849	1	849	849	0	1744	1	7
Pmp12_G/I	cps_UGA_GCF_001563055_hsa_COEBOKOE_00692	99.351	308	2	0	0	547	854	854	1	308	308	0	647	0.360656	5
Pmp13_G/I	cps_UGA_GCF_001563055_hsa_COEBOKOE_00696	46.419	726	344	17	45	139	843	843	225	926	926	0	616	0.86121	5
Pmp15_G/I	cps_UGA_GCF_001563055_hsa_COEBOKOE_00696	41.361	955	431	23	129	1	855	855	1	926	926	0	643	1.11696	5
Pmp16_G/I	cps_UGA_GCF_001563055_hsa_COEBOKOE_00696	100	926	0	0	0	1	926	926	1	926	926	0	1894	1	11
Pmp17_G/I	cps_UGA_GCF_001563055_hsa_COEBOKOE_00696	41.361	955	431	23	129	1	855	855	1	926	926	0	643	1.11696	5
Pmp19_G/I	cps_UGA_GCF_001563055_hsa_COEBOKOE_00696	48.266	721	333	14	40	138	837	837	225	926	926	0	650	0.86141	5
Pmp20_G/I	cps_UGA_GCF_001563055_hsa_COEBOKOE_00696	48.831	727	327	21	45	143	849	849	225	926	926	0	632	0.856302	5
Pmp21_G/I	cps_UGA_GCF_001563055_hsa_COEBOKOE_00696	47.145	753	354	15	44	111	847	847	202	926	926	0	654	0.88902	5
Pmp1_B	cps_VS225_GCF_000298455_hsa_MAKLGDAP_00228	97.997	1797	36	0	0	1	1797	1797	1	1797	1797	0	3587	1	8
Pmp2_A	cps_VS225_GCF_000298455_hsa_MAKLGDAP_00229	99.786	933	2	0	0	1	933	933	1	933	933	0	1911	1	7
Pmp3_E/F	cps_VS225_GCF_000298455_hsa_MAKLGDAP_00299	86.1	1000	139	0	0	1	1000	1000	1	1000	1000	0	1726	1	7
Pmp4_E/F	cps_VS225_GCF_000298455_hsa_MAKLGDAP_00300	98.231	961	17	0	0	1	961	961	1	961	961	0	1957	1	7
Pmp5_E/F	cps_VS225_GCF_000298455_hsa_MAKLGDAP_00301	100	354	0	0	0	1	354	354	1	354	354	0	738	1	3
Pmp6_H	cps_VS225_GCF_000298455_hsa_MAKLGDAP_00302	95.533	985	41	3	3	1	984	984	1	983	983	0	1910	1.00102	7
Pmp7_G/I	cps_VS225_GCF_000298455_hsa_MAKLGDAP_00304	88.413	630	69	2	4	1	630	1043	1	626	647	0	994	0.604027	9
Pmp8_G/I	cps_VS225_GCF_000298455_hsa_MAKLGDAP_00305	99.307	577	4	0	0	275	851	851	1	577	577	0	1193	0.678026	7
Pmp9_G/I	cps_VS225_GCF_000298455_hsa_MAKLGDAP_00307	93.579	732	41	2	6	219	944	944	22	753	753	0	1405	0.775424	7
Pmp10_G/I	cps_VS225_GCF_000298455_hsa_MAKLGDAP_00309	92.976	840	25	2	34	1	840	840	1	806	806	0	1589	1	6
Pmp11_G/I	cps_VS225_GCF_000298455_hsa_MAKLGDAP_00310	96.349	849	31	0	0	1	849	849	1	849	849	0	1693	1	7
Pmp12_G/I	cps_VS225_GCF_000298455_hsa_MAKLGDAP_00311	84.678	855	128	3	3	1	854	854	1	853	853	0	1429	1.00117	3
Pmp13_G/I	cps_VS225_GCF_000298455_hsa_MAKLGDAP_00311	73.598	856	210	10	16	1	843	843	1	853	853	0	1235	1.01542	3
Pmp14_G/I	cps_VS225_GCF_000298455_hsa_MAKLGDAP_00311	79.508	854	167	7	8	1	847	847	1	853	853	0	1334	1.00826	3
Pmp15_G/I	cps_VS225_GCF_000298455_hsa_MAKLGDAP_00311	86.449	856	112	3	4	1	855	855	1	853	853	0	1457	1.00117	3
Pmp17_G/I	cps_VS225_GCF_000298455_hsa_MAKLGDAP_00311	86.449	856	112	3	4	1	855	855	1	853	853	0	1457	1.00117	3
Pmp19_G/I	cps_VS225_GCF_000298455_hsa_MAKLGDAP_00311	77.283	854	176	12	18	1	837	837	1	853	853	0	1270	1.02031	3
Pmp20_G/I	cps_VS225_GCF_000298455_hsa_MAKLGDAP_00311	81.988	855	146	6	8	1	849	849	1	853	853	0	1390	1.00707	3
Pmp21_G/I	cps_VS225_GCF_000298455_hsa_MAKLGDAP_00311	85.597	854	115	5	8	1	847	847	1	853	853	0	1441	1.00826	3
Pmp16_G/I	cps_VS225_GCF_000298455_hsa_MAKLGDAP_00312	97.962	785	16	0	0	142	926	926	1	785	785	0	1589	0.847732	8
Pmp22_D	cps_VS225_GCF_000298455_hsa_MAKLGDAP_00872	100	980	0	0	0	555	1534	1534	1	980	980	0	2006	0.638853	9
Pmp1_B	cps_WC_GCF_000298515_hsa_PGOIAPPC_00223	98.052	1797	35	0	0	1	1797	1797	1	1797	1797	0	3587	1	12
Pmp2_A	cps_WC_GCF_000298515_hsa_PGOIAPPC_00224	99.786	933	2	0	0	1	933	933	1	933	933	0	1910	1	11
Pmp3_E/F	cps_WC_GCF_000298515_hsa_PGOIAPPC_00291	100	1000	0	0	0	1	1000	1000	1	1000	1000	0	2058	1	10
Pmp4_E/F	cps_WC_GCF_000298515_hsa_PGOIAPPC_00292	99.896	961	1	0	0	1	961	961	1	961	961	0	1989	1	10
Pmp5_E/F	cps_WC_GCF_000298515_hsa_PGOIAPPC_00293	99.435	354	2	0	0	1	354	354	1	354	354	0	735	1	3
Pmp6_H	cps_WC_GCF_000298515_hsa_PGOIAPPC_00294	99.695	984	3	0	0	1	984	984	1	984	984	0	2005	1	10
Pmp7_G/I	cps_WC_GCF_000298515_hsa_PGOIAPPC_00295	92.426	1043	75	2	4	1	1043	1043	1	1039	1039	0	1852	1	11
Pmp8_G/I	cps_WC_GCF_000298515_hsa_PGOIAPPC_00296	99.53	851	4	0	0	1	851	851	4	854	854	0	1752	1	11
Pmp9_G/I	cps_WC_GCF_000298515_hsa_PGOIAPPC_00297	93.716	732	40	2	6	219	944	944	23	754	754	0	1406	0.775424	10
Pmp10_G/I	cps_WC_GCF_000298515_hsa_PGOIAPPC_00299	99.643	840	3	0	0	1	840	840	1	840	840	0	1720	1	10
Pmp11_G/I	cps_WC_GCF_000298515_hsa_PGOIAPPC_00300	99.293	849	6	0	0	1	849	849	1	849	849	0	1732	1	10
Pmp15_G/I	cps_WC_GCF_000298515_hsa_PGOIAPPC_00307	94.035	855	47	3	4	1	855	855	1	851	851	0	1573	1	12
Pmp17_G/I	cps_WC_GCF_000298515_hsa_PGOIAPPC_00307	94.035	855	47	3	4	1	855	855	1	851	851	0	1573	1	12
Pmp20_G/I	cps_WC_GCF_000298515_hsa_PGOIAPPC_00307	81.967	854	146	5	8	1	849	849	1	851	851	0	1387	1.00589	12
Pmp16_G/I	cps_WC_GCF_000298515_hsa_PGOIAPPC_00308	99.676	926	3	0	0	1	926	926	1	926	926	0	1890	1	12
Pmp12_G/I	cps_WC_GCF_000298515_hsa_PGOIAPPC_00654	82.084	854	143	8	10	1	854	854	1	844	844	0	1426	1	12
Pmp13_G/I	cps_WC_GCF_000298515_hsa_PGOIAPPC_00654	78.42	848	174	7	9	1	843	843	1	844	844	0	1364	1.00593	12
Pmp14_G/I	cps_WC_GCF_000298515_hsa_PGOIAPPC_00654	80.353	850	158	7	9	1	847	847	1	844	844	0	1378	1.00354	12
Pmp19_G/I	cps_WC_GCF_000298515_hsa_PGOIAPPC_00654	80.237	845	158	6	9	1	837	837	1	844	844	0	1389	1.00956	12
Pmp21_G/I	cps_WC_GCF_000298515_hsa_PGOIAPPC_00654	87.647	850	96	7	9	1	847	847	1	844	844	0	1505	1.00354	12
Pmp22_D	cps_WC_GCF_000298515_hsa_PGOIAPPC_00838	99.478	1534	8	0	0	1	1534	1534	1	1534	1534	0	3112	1	9
Pmp1_B	cps_WS_RT_E30_GCF_000298475_hsa_NJCMONNE_00220	96.607	1798	60	1	1	1	1797	1797	1	1798	1798	0	3542	1.00056	7
Pmp2_A	cps_WS_RT_E30_GCF_000298475_hsa_NJCMONNE_00221	99.893	933	1	0	0	1	933	933	1	933	933	0	1913	1	5
Pmp3_E/F	cps_WS_RT_E30_GCF_000298475_hsa_NJCMONNE_00287	86.5	1000	133	1	2	1	1000	1000	1	998	998	0	1784	1	10
Pmp4_E/F	cps_WS_RT_E30_GCF_000298475_hsa_NJCMONNE_00288	94.485	961	53	0	0	1	961	961	1	961	961	0	1900	1	7
Pmp5_E/F	cps_WS_RT_E30_GCF_000298475_hsa_NJCMONNE_00289	99.435	354	2	0	0	1	354	354	1	354	354	0	735	1	3
Pmp6_H	cps_WS_RT_E30_GCF_000298475_hsa_NJCMONNE_00290	94.924	985	48	2	2	1	984	984	1	984	984	0	1906	1.00102	7
Pmp7_G/I	cps_WS_RT_E30_GCF_000298475_hsa_NJCMONNE_00291	93.384	1043	65	2	4	1	1043	1043	1	1039	1039	0	1870	1	6
Pmp8_G/I	cps_WS_RT_E30_GCF_000298475_hsa_NJCMONNE_00292	99.647	851	3	0	0	1	851	851	4	854	854	0	1754	1	7
Pmp9_G/I	cps_WS_RT_E30_GCF_000298475_hsa_NJCMONNE_00293	93.016	945	64	2	2	1	944	944	1	944	944	0	1755	1.00106	6
Pmp10_G/I	cps_WS_RT_E30_GCF_000298475_hsa_NJCMONNE_00294	99.258	539	4	0	0	302	840	840	1	539	539	0	1123	0.641667	9
Pmp11_G/I	cps_WS_RT_E30_GCF_000298475_hsa_NJCMONNE_00296	99.578	474	2	0	0	376	849	849	1	474	474	0	987	0.558304	8
Pmp15_G/I	cps_WS_RT_E30_GCF_000298475_hsa_NJCMONNE_00299	88.413	397	43	2	3	1	397	855	1	394	395	0	649	0.464327	3
Pmp17_G/I	cps_WS_RT_E30_GCF_000298475_hsa_NJCMONNE_00299	88.413	397	43	2	3	1	397	855	1	394	395	0	649	0.464327	3
Pmp12_G/I	cps_WS_RT_E30_GCF_000298475_hsa_NJCMONNE_00300	48.904	730	333	18	40	140	854	854	222	926	926	0	642	0.854801	4
Pmp14_G/I	cps_WS_RT_E30_GCF_000298475_hsa_NJCMONNE_00300	40.674	949	438	20	125	1	847	847	1	926	926	0	644	1.12043	3
Pmp16_G/I	cps_WS_RT_E30_GCF_000298475_hsa_NJCMONNE_00300	99.568	926	4	0	0	1	926	926	1	926	926	0	1887	1	4
Pmp21_G/I	cps_WS_RT_E30_GCF_000298475_hsa_NJCMONNE_00300	47.145	753	354	15	44	111	847	847	202	926	926	0	654	0.88902	4
Pmp13_G/I	cps_WS_RT_E30_GCF_000298475_hsa_NJCMONNE_00639	70.105	475	135	5	7	1	474	843	1	469	481	0	640	0.563464	4
Pmp19_G/I	cps_WS_RT_E30_GCF_000298475_hsa_NJCMONNE_00639	99.36	469	3	0	0	1	469	837	1	469	481	0	927	0.560335	3
Pmp20_G/I	cps_WS_RT_E30_GCF_000298475_hsa_NJCMONNE_00639	72.973	481	116	12	14	1	479	849	1	469	481	0	637	0.566549	3
Pmp22_D	cps_WS_RT_E30_GCF_000298475_hsa_NJCMONNE_00821	87.565	1536	186	3	5	1	1534	1534	1	1533	1533	0	2732	1.0013	6
Pmp11_G/I	cps_Zo_Pa_polished_HDDDCFHO_00002	99.882	849	1	0	0	1	849	849	1	849	849	0	1742	1	8
Pmp10_G/I	cps_Zo_Pa_polished_HDDDCFHO_00003	100	840	0	0	0	1	840	840	1	840	840	0	1727	1	8
Pmp9_G/I	cps_Zo_Pa_polished_HDDDCFHO_00005	100	705	0	0	0	240	944	944	1	705	705	0	1455	0.746822	9
Pmp8_G/I	cps_Zo_Pa_polished_HDDDCFHO_00006	100	721	0	0	0	131	851	851	1	721	721	0	1493	0.847239	9
Pmp7_G/I	cps_Zo_Pa_polished_HDDDCFHO_00007	100	1043	0	0	0	1	1043	1043	1	1043	1043	0	2133	1	9
Pmp6_H	cps_Zo_Pa_polished_HDDDCFHO_00008	100	984	0	0	0	1	984	984	1	984	984	0	2010	1	9
Pmp5_E/F	cps_Zo_Pa_polished_HDDDCFHO_00009	100	354	0	0	0	1	354	354	1	354	354	0	738	1	3
Pmp4_E/F	cps_Zo_Pa_polished_HDDDCFHO_00010	99.896	961	1	0	0	1	961	961	1	961	961	0	1989	1	8
Pmp3_E/F	cps_Zo_Pa_polished_HDDDCFHO_00011	100	1000	0	0	0	1	1000	1000	1	1000	1000	0	2058	1	8
Pmp2_A	cps_Zo_Pa_polished_HDDDCFHO_00076	100	933	0	0	0	1	933	933	1	933	933	0	1913	1	9
Pmp1_B	cps_Zo_Pa_polished_HDDDCFHO_00510	23.703	1523	812	56	350	445	1797	1797	192	1534	1534	2.67e-47	187	0.847524	8
Pmp22_D	cps_Zo_Pa_polished_HDDDCFHO_00510	100	1534	0	0	0	1	1534	1534	1	1534	1534	0	3132	1	9
Pmp16_G/I	cps_Zo_Pa_polished_HDDDCFHO_00692	100	926	0	0	0	1	926	926	1	926	926	0	1894	1	10
Pmp12_G/I	cps_Zo_Pa_polished_HDDDCFHO_01035	75.263	857	195	12	17	1	854	854	1	843	843	0	1272	1.00351	8
Pmp13_G/I	cps_Zo_Pa_polished_HDDDCFHO_01035	100	843	0	0	0	1	843	843	1	843	843	0	1740	1	8
Pmp14_G/I	cps_Zo_Pa_polished_HDDDCFHO_01035	75.822	852	192	11	14	1	847	847	1	843	843	0	1279	1.0059	8
Pmp15_G/I	cps_Zo_Pa_polished_HDDDCFHO_01035	74.737	855	204	8	12	1	855	855	1	843	843	0	1280	1	8
Pmp17_G/I	cps_Zo_Pa_polished_HDDDCFHO_01035	74.737	855	204	8	12	1	855	855	1	843	843	0	1280	1	8
Pmp19_G/I	cps_Zo_Pa_polished_HDDDCFHO_01035	75	844	203	6	8	1	837	837	1	843	843	0	1288	1.00836	8
Pmp20_G/I	cps_Zo_Pa_polished_HDDDCFHO_01035	77.113	852	183	10	12	1	849	849	1	843	843	0	1306	1.00353	8
Pmp21_G/I	cps_Zo_Pa_polished_HDDDCFHO_01035	77.647	850	180	8	10	1	847	847	1	843	843	0	1322	1.00354	8
Table S3: Multiple blast search for Pmp homologs to strain 6BC in 61 C. psittaci genomes (best hits)

## Sheet: TableS4_Pmps_aa identity
Sequence_Pmp subtype	Average aa identity*	Min identity value
Pmp1_B	98.6699	87.424
Pmp2_A	99.8718	96.677
Pmp3_E/F	95.2425	70.688
Pmp4_E/F	97.5135	72.332
Pmp5_E/F	98.7575	65.73
Pmp6_H	98.0287	89.949
Pmp7_G/I	96.9911	86.385
Pmp8_G/I	99.3516	84.425
Pmp9_G/I	96.768	68.053
Pmp10_G/I	99.4788	91.905
Pmp11_G/I	99.5064	90.577
Pmp12_G/I	81.4285	48.505
Pmp13_G/I	78.3124	45.975
Pmp14_G/I	76.9205	40.674
Pmp15_G/I	75.9046	40.895
Pmp16_G/I	99.5709	90.821
Pmp17_G/I	75.9046	40.895
Pmp19_G/I	75.9434	48.266
Pmp20_G/I	81.8801	48.229
Pmp21_G/I	77.6101	47.105
Pmp22_D	98.414	87.5
	*average aa identity of the respective Pmp to its 6BC homolog among all 61 strains
Table S4: Amino acid sequence variation among individual Pmps from 61 C. psittaci strains

## Sheet: Table S5_plasmids_annotation
Strain	Length (nt)	GC	N Ratio	Coding density	# CDS	# Pseudo-genes	# Hypothetical genes	Products (from 5' to 3') Annotation using Bakta
01DC11	7607	32.9	0.0	93.5	8	0	0	Virulence plasmid protein pGP3-D, Virulence plasmid protein pGP4-D, Virulence plasmid ParA family protein pGP5-D, Virulence plasmid protein pGP6-D, Virulence plasmid integrase pGP7-D, Virulence plasmid integrase pGP8-D, putative plasmid replicative DNA helicase, Virulence plasmid protein pGP2-D,
01DC12	7553	32.9	0.0	94.2	8	0	0	Virulence plasmid protein pGP3-D, Virulence plasmid protein pGP4-D, Virulence plasmid ParA family protein pGP5-D, Virulence plasmid protein pGP6-D, Virulence plasmid integrase pGP7-D, Virulence plasmid integrase pGP8-D, putative plasmid replicative DNA helicase, Virulence plasmid protein pGP2-D,
02DC14	7572	32.9	0.0	93.9	8	0	0	Virulence plasmid protein pGP3-D, Virulence plasmid protein pGP4-D, Virulence plasmid ParA family protein pGP5-D, Virulence plasmid protein pGP6-D, Virulence plasmid integrase pGP7-D, Virulence plasmid integrase pGP8-D, putative plasmid replicative DNA helicase, Virulence plasmid protein pGP2-D,
02DC15	7607	32.9	0.0	93.5	8	0	0	Virulence plasmid protein pGP3-D, Virulence plasmid protein pGP4-D, Virulence plasmid ParA family protein pGP5-D, Virulence plasmid protein pGP6-D, Virulence plasmid integrase pGP7-D, Virulence plasmid integrase pGP8-D, putative plasmid replicative DNA helicase, Virulence plasmid protein pGP2-D,
02DC16	7607	32.9	0.0	93.5	8	0	0	Virulence plasmid protein pGP3-D, Virulence plasmid protein pGP4-D, Virulence plasmid ParA family protein pGP5-D, Virulence plasmid protein pGP6-D, Virulence plasmid integrase pGP7-D, Virulence plasmid integrase pGP8-D, putative plasmid replicative DNA helicase, Virulence plasmid protein pGP2-D,
02DC18	7544	32.9	0.0	94.3	8	0	0	Virulence plasmid protein pGP3-D, Virulence plasmid protein pGP4-D, Virulence plasmid ParA family protein pGP5-D, Virulence plasmid protein pGP6-D, Virulence plasmid integrase pGP7-D, Virulence plasmid integrase pGP8-D, putative plasmid replicative DNA helicase, Virulence plasmid protein pGP2-D,
02DC21	7607	32.9	0.0	94.2	8	0	0	Virulence plasmid protein pGP3-D, Virulence plasmid protein pGP4-D, Virulence plasmid ParA family protein pGP5-D, Virulence plasmid protein pGP6-D, Virulence plasmid integrase pGP7-D, Virulence plasmid integrase pGP8-D, putative plasmid replicative DNA helicase, Virulence plasmid protein pGP2-D,
02DC22	7629	32.9	0.0	93.2	8	0	0	Virulence plasmid protein pGP3-D, Virulence plasmid protein pGP4-D, Virulence plasmid ParA family protein pGP5-D, Virulence plasmid protein pGP6-D, Virulence plasmid integrase pGP7-D, Virulence plasmid integrase pGP8-D, putative plasmid replicative DNA helicase, Virulence plasmid protein pGP2-D,
02DC24	7607	32.9	0.0	93.5	8	0	0	Virulence plasmid protein pGP3-D, Virulence plasmid protein pGP4-D, Virulence plasmid ParA family protein pGP5-D, Virulence plasmid protein pGP6-D, Virulence plasmid integrase pGP7-D, Virulence plasmid integrase pGP8-D, putative plasmid replicative DNA helicase, Virulence plasmid protein pGP2-D,
03DC29	7607	32.9	0.0	93.5	8	0	0	Virulence plasmid protein pGP3-D, Virulence plasmid protein pGP4-D, Virulence plasmid ParA family protein pGP5-D, Virulence plasmid protein pGP6-D, Virulence plasmid integrase pGP7-D, Virulence plasmid integrase pGP8-D, putative plasmid replicative DNA helicase, Virulence plasmid protein pGP2-D,
03DC35	7607	32.9	0.0	93.5	8	0	0	Virulence plasmid protein pGP3-D, Virulence plasmid protein pGP4-D, Virulence plasmid ParA family protein pGP5-D, Virulence plasmid protein pGP6-D, Virulence plasmid integrase pGP7-D, Virulence plasmid integrase pGP8-D, putative plasmid replicative DNA helicase, Virulence plasmid protein pGP2-D,
06-1683	7607	33.0	0.0	93.5	8	0	0	Virulence plasmid protein pGP3-D, Virulence plasmid protein pGP4-D, Virulence plasmid ParA family protein pGP5-D, Virulence plasmid protein pGP6-D, Virulence plasmid integrase pGP7-D, Virulence plasmid integrase pGP8-D, putative plasmid replicative DNA helicase, Virulence plasmid protein pGP2-D,
08-2626_L3	7607	33.0	0.0	93.5	8	0	0	Virulence plasmid protein pGP3-D, Virulence plasmid protein pGP4-D, Virulence plasmid ParA family protein pGP5-D, Virulence plasmid protein pGP6-D, Virulence plasmid integrase pGP7-D, Virulence plasmid integrase pGP8-D, putative plasmid replicative DNA helicase, Virulence plasmid protein pGP2-D,
08DC60	7607	32.9	0.0	93.5	8	0	0	Virulence plasmid protein pGP3-D, Virulence plasmid protein pGP4-D, Virulence plasmid ParA family protein pGP5-D, Virulence plasmid protein pGP6-D, Virulence plasmid integrase pGP7-D, Virulence plasmid integrase pGP8-D, putative plasmid replicative DNA helicase, Virulence plasmid protein pGP2-D,
09DC77	7607	32.9	0.0	93.5	8	0	0	Virulence plasmid protein pGP3-D, Virulence plasmid protein pGP4-D, Virulence plasmid ParA family protein pGP5-D, Virulence plasmid protein pGP6-D, Virulence plasmid integrase pGP7-D, Virulence plasmid integrase pGP8-D, putative plasmid replicative DNA helicase, Virulence plasmid protein pGP2-D,
09DC78	7607	32.9	0.0	93.5	8	0	0	Virulence plasmid protein pGP3-D, Virulence plasmid protein pGP4-D, Virulence plasmid ParA family protein pGP5-D, Virulence plasmid protein pGP6-D, Virulence plasmid integrase pGP7-D, Virulence plasmid integrase pGP8-D, putative plasmid replicative DNA helicase, Virulence plasmid protein pGP2-D,
09DC80	7607	32.9	0.0	93.5	8	0	0	Virulence plasmid protein pGP3-D, Virulence plasmid protein pGP4-D, Virulence plasmid ParA family protein pGP5-D, Virulence plasmid protein pGP6-D, Virulence plasmid integrase pGP7-D, Virulence plasmid integrase pGP8-D, putative plasmid replicative DNA helicase, Virulence plasmid protein pGP2-D,
6BC	7553	32.9	0.0	94.2	8	0	0	Virulence plasmid protein pGP3-D, Virulence plasmid protein pGP4-D, Virulence plasmid ParA family protein pGP5-D, Virulence plasmid protein pGP6-D, Virulence plasmid integrase pGP7-D, Virulence plasmid integrase pGP8-D, putative plasmid replicative DNA helicase, Virulence plasmid protein pGP2-D,
84-8471/1	7607	32.9	0.0	93.5	8	0	0	Virulence plasmid protein pGP3-D, Virulence plasmid protein pGP4-D, Virulence plasmid ParA family protein pGP5-D, Virulence plasmid protein pGP6-D, Virulence plasmid integrase pGP7-D, Virulence plasmid integrase pGP8-D, putative plasmid replicative DNA helicase, Virulence plasmid protein pGP2-D,
84/55	7487	32.8	0.0	94.6	8	0	0	Virulence plasmid protein pGP3-D, Virulence plasmid protein pGP4-D, Virulence plasmid ParA family protein pGP5-D, Virulence plasmid protein pGP6-D, Virulence plasmid integrase pGP7-D, Virulence plasmid integrase pGP8-D, putative plasmid replicative DNA helicase, Virulence plasmid protein pGP2-D,
99DC5	7607	33.0	0.0	93.5	8	0	0	Virulence plasmid protein pGP3-D, Virulence plasmid protein pGP4-D, Virulence plasmid ParA family protein pGP5-D, Virulence plasmid protein pGP6-D, Virulence plasmid integrase pGP7-D, Virulence plasmid integrase pGP8-D, putative plasmid replicative DNA helicase, Virulence plasmid protein pGP2-D,
AMK	7552	32.9	0.0	94.2	8	0	0	Virulence plasmid protein pGP3-D, Virulence plasmid protein pGP4-D, Virulence plasmid ParA family protein pGP5-D, Virulence plasmid protein pGP6-D, Virulence plasmid integrase pGP7-D, Virulence plasmid integrase pGP8-D, putative plasmid replicative DNA helicase, Virulence plasmid protein pGP2-D,
C19/98	7607	32.9	0.0	93.5	8	0	0	Virulence plasmid protein pGP3-D, Virulence plasmid protein pGP4-D, Virulence plasmid ParA family protein pGP5-D, Virulence plasmid protein pGP6-D, Virulence plasmid integrase pGP7-D, Virulence plasmid integrase pGP8-D, putative plasmid replicative DNA helicase, Virulence plasmid protein pGP2-D,
CB7	7577	32.9	0.0	93.9	8	0	0	Virulence plasmid protein pGP3-D, Virulence plasmid protein pGP4-D, Virulence plasmid ParA family protein pGP5-D, Virulence plasmid protein pGP6-D, Virulence plasmid integrase pGP7-D, Virulence plasmid integrase pGP8-D, putative plasmid replicative DNA helicase, Virulence plasmid protein pGP2-D,
CP3	7552	32.9	0.0	94.2	8	0	0	Virulence plasmid protein pGP3-D, Virulence plasmid protein pGP4-D, Virulence plasmid ParA family protein pGP5-D, Virulence plasmid protein pGP6-D, Virulence plasmid integrase pGP7-D, Virulence plasmid integrase pGP8-D, putative plasmid replicative DNA helicase, Virulence plasmid protein pGP2-D,
CR009	7624	32.8	0.0	93.3	8	0	0	Virulence plasmid protein pGP3-D, Virulence plasmid protein pGP4-D, Virulence plasmid ParA family protein pGP5-D, Virulence plasmid protein pGP6-D, Virulence plasmid integrase pGP7-D, Virulence plasmid integrase pGP8-D, putative plasmid replicative DNA helicase, Virulence plasmid protein pGP2-D,
Cal10	7553	32.9	0.0	94.2	8	0	0	Virulence plasmid protein pGP3-D, Virulence plasmid protein pGP4-D, Virulence plasmid ParA family protein pGP5-D, Virulence plasmid protein pGP6-D, Virulence plasmid integrase pGP7-D, Virulence plasmid integrase pGP8-D, putative plasmid replicative DNA helicase, Virulence plasmid protein pGP2-D,
DD34	7553	32.9	0.0	94.2	8	0	0	Virulence plasmid protein pGP3-D, Virulence plasmid protein pGP4-D, Virulence plasmid ParA family protein pGP5-D, Virulence plasmid protein pGP6-D, Virulence plasmid integrase pGP7-D, Virulence plasmid integrase pGP8-D, putative plasmid replicative DNA helicase, Virulence plasmid protein pGP2-D,
Fa_An	7624	32.8	0.0	93.3	8	0	0	Virulence plasmid protein pGP3-D, Virulence plasmid protein pGP4-D, Virulence plasmid ParA family protein pGP5-D, Virulence plasmid protein pGP6-D, Virulence plasmid integrase pGP7-D, Virulence plasmid integrase pGP8-D, putative plasmid replicative DNA helicase, Virulence plasmid protein pGP2-D,
Frances	7553	32.9	0.0	94.2	8	0	0	Virulence plasmid protein pGP3-D, Virulence plasmid protein pGP4-D, Virulence plasmid ParA family protein pGP5-D, Virulence plasmid protein pGP6-D, Virulence plasmid integrase pGP7-D, Virulence plasmid integrase pGP8-D, putative plasmid replicative DNA helicase, Virulence plasmid protein pGP2-D,
Ful127	7630	32.9	0.0	93.3	9	2	0	Virulence plasmid protein pGP3-D, Virulence plasmid protein pGP4-D, Virulence plasmid ParA family protein pGP5-D, Virulence plasmid protein pGP6-D, (pseudo) Virulence plasmid integrase pGP7-D, (pseudo) Virulence plasmid integrase pGP7-D, Virulence plasmid integrase pGP8-D, putative plasmid replicative DNA helicase, Virulence plasmid protein pGP2-D,
GIMC_2003:Cps25SM	7553	32.9	0.0	94.2	8	0	0	Virulence plasmid protein pGP3-D, Virulence plasmid protein pGP4-D, Virulence plasmid ParA family protein pGP5-D, Virulence plasmid protein pGP6-D, Virulence plasmid integrase pGP7-D, Virulence plasmid integrase pGP8-D, putative plasmid replicative DNA helicase, Virulence plasmid protein pGP2-D,
GIMC_2004:CpsAP23	7549	32.9	0.0	94.5	8	0	0	Virulence plasmid protein pGP3-D, Virulence plasmid protein pGP4-D, Virulence plasmid ParA family protein pGP5-D, Virulence plasmid protein pGP6-D, Virulence plasmid integrase pGP7-D, Virulence plasmid integrase pGP8-D, putative plasmid replicative DNA helicase, Virulence plasmid protein pGP2-D,
GIMC_2005:CpsCP1	7553	32.9	0.0	94.2	8	0	0	Virulence plasmid protein pGP3-D, Virulence plasmid protein pGP4-D, Virulence plasmid ParA family protein pGP5-D, Virulence plasmid protein pGP6-D, Virulence plasmid integrase pGP7-D, Virulence plasmid integrase pGP8-D, putative plasmid replicative DNA helicase, Virulence plasmid protein pGP2-D,
Ho_Re_lower	7607	32.9	0.0	93.5	8	0	0	Virulence plasmid protein pGP3-D, Virulence plasmid protein pGP4-D, Virulence plasmid ParA family protein pGP5-D, Virulence plasmid protein pGP6-D, Virulence plasmid integrase pGP7-D, Virulence plasmid integrase pGP8-D, putative plasmid replicative DNA helicase, Virulence plasmid protein pGP2-D,
Ho_Re_upper	7607	32.9	0.0	93.5	8	0	0	Virulence plasmid protein pGP3-D, Virulence plasmid protein pGP4-D, Virulence plasmid ParA family protein pGP5-D, Virulence plasmid protein pGP6-D, Virulence plasmid integrase pGP7-D, Virulence plasmid integrase pGP8-D, putative plasmid replicative DNA helicase, Virulence plasmid protein pGP2-D,
Horse_pl	7553	32.9	0.0	94.2	8	0	0	Virulence plasmid protein pGP3-D, Virulence plasmid protein pGP4-D, Virulence plasmid ParA family protein pGP5-D, Virulence plasmid protein pGP6-D, Virulence plasmid integrase pGP7-D, Virulence plasmid integrase pGP8-D, putative plasmid replicative DNA helicase, Virulence plasmid protein pGP2-D,
M56	7553	32.9	0.0	94.2	8	0	0	Virulence plasmid protein pGP3-D, Virulence plasmid protein pGP4-D, Virulence plasmid ParA family protein pGP5-D, Virulence plasmid protein pGP6-D, Virulence plasmid integrase pGP7-D, Virulence plasmid integrase pGP8-D, putative plasmid replicative DNA helicase, Virulence plasmid protein pGP2-D,
MN	7677	32.9	0.0	94.3	8	0	0	Virulence plasmid protein pGP3-D, Virulence plasmid protein pGP4-D, Virulence plasmid ParA family protein pGP5-D, Virulence plasmid protein pGP6-D, Virulence plasmid integrase pGP7-D, Virulence plasmid integrase pGP8-D, putative plasmid replicative DNA helicase, Virulence plasmid protein pGP2-D,
NJ1	7552	32.8	0.0	93.6	8	0	0	Virulence plasmid protein pGP3-D, Virulence plasmid protein pGP4-D, Virulence plasmid ParA family protein pGP5-D, Virulence plasmid protein pGP6-D, Virulence plasmid integrase pGP7-D, Virulence plasmid integrase pGP8-D, putative plasmid replicative DNA helicase, Virulence plasmid protein pGP2-D,
RD1	7553	32.9	0.0	94.2	8	0	0	Virulence plasmid protein pGP3-D, Virulence plasmid protein pGP4-D, Virulence plasmid ParA family protein pGP5-D, Virulence plasmid protein pGP6-D, Virulence plasmid integrase pGP7-D, Virulence plasmid integrase pGP8-D, putative plasmid replicative DNA helicase, Virulence plasmid protein pGP2-D,
Rostinovo-70	7553	32.9	0.0	94.2	8	0	0	Virulence plasmid protein pGP3-D, Virulence plasmid protein pGP4-D, Virulence plasmid ParA family protein pGP5-D, Virulence plasmid protein pGP6-D, Virulence plasmid integrase pGP7-D, Virulence plasmid integrase pGP8-D, putative plasmid replicative DNA helicase, Virulence plasmid protein pGP2-D,
UGA	7553	32.9	0.0	94.2	8	0	0	Virulence plasmid protein pGP3-D, Virulence plasmid protein pGP4-D, Virulence plasmid ParA family protein pGP5-D, Virulence plasmid protein pGP6-D, Virulence plasmid integrase pGP7-D, Virulence plasmid integrase pGP8-D, putative plasmid replicative DNA helicase, Virulence plasmid protein pGP2-D,
VS225	7553	32.9	0.0	94.2	8	0	0	Virulence plasmid protein pGP3-D, Virulence plasmid protein pGP4-D, Virulence plasmid ParA family protein pGP5-D, Virulence plasmid protein pGP6-D, Virulence plasmid integrase pGP7-D, Virulence plasmid integrase pGP8-D, putative plasmid replicative DNA helicase, Virulence plasmid protein pGP2-D,
WC	7553	32.9	0.0	94.2	8	0	0	Virulence plasmid protein pGP3-D, Virulence plasmid protein pGP4-D, Virulence plasmid ParA family protein pGP5-D, Virulence plasmid protein pGP6-D, Virulence plasmid integrase pGP7-D, Virulence plasmid integrase pGP8-D, putative plasmid replicative DNA helicase, Virulence plasmid protein pGP2-D,
WS_RT_E30	7553	32.9	0.0	94.2	8	0	0	Virulence plasmid protein pGP3-D, Virulence plasmid protein pGP4-D, Virulence plasmid ParA family protein pGP5-D, Virulence plasmid protein pGP6-D, Virulence plasmid integrase pGP7-D, Virulence plasmid integrase pGP8-D, putative plasmid replicative DNA helicase, Virulence plasmid protein pGP2-D,
Zo_Pa	7624	32.7	0.0	93.3	8	0	0	Virulence plasmid protein pGP3-D, Virulence plasmid protein pGP4-D, Virulence plasmid ParA family protein pGP5-D, Virulence plasmid protein pGP6-D, Virulence plasmid integrase pGP7-D, Virulence plasmid integrase pGP8-D, putative plasmid replicative DNA helicase, Virulence plasmid protein pGP2-D,
No plasmid was identified in the following strains:
02DC23, 04DC42, 10652_placenta, 8882_foetus, 8882_placenta, 9945_placenta, C6/98, CB3, Fr_Da, Po_An (all Clade 1), Mat116 (Clade 2), C1/97, GR9 (both Clade 3), 09DC79 (Clade 4)
Table S5: Basic parameters of plasmids in C. psittaci strains

## Sheet: Table S6_plasmids_distances
	01DC11	01DC12	02DC14	02DC15	02DC16	02DC18	02DC21	02DC22	02DC24	03DC29	03DC35	06-1683	08-2626_L3	08DC60	09DC77	09DC78	09DC80	6BC	84-8471_1	84_55	99DC5	AMK	C19_98	CB7	CP3	CR009	Cal10	DD34	Fa_An	Frances	Ful127	GIMC_2003_Cps25SM	GIMC_2004_CpsAP23	GIMC_2005_CpsCP1	Horse_pl	M56	NJ1	RD1	Rostinovo-70	UGA	VS225	WC	WS_RT_E30	Zo_Pa	Ho_Re_lower	Ho_Re_upper	MN
01DC11		99.26	99.54	100	99.76	99.17	99.5	99.29	99.92	99.92	99.92	99.95	99.95	99.92	99.84	99.92	99.84	99.28	99.92	98.42	99.07	99.22	100	99.61	99.21	98.37	99.29	99.29	98.37	99.26	98.22	99.29	99.24	99.29	99.29	97.44	98.01	99.29	99.24	99.29	99.24	99.2	99.24	98.32	99.76	99.76	97.62
01DC12	99.26		99.72	99.26	99.26	99.85	99.11	98.9	99.26	99.26	99.26	99.21	99.21	99.26	99.21	99.21	99.21	99.96	99.26	99.1	98.34	99.91	99.26	99.66	99.92	99.04	99.97	99.97	99.04	100	98.89	99.97	99.92	99.97	99.97	98.12	98.7	99.97	99.92	99.97	99.92	99.88	99.92	98.99	99.26	99.26	98.33
02DC14	99.54	99.72		99.54	99.54	99.63	99.38	99.17	99.54	99.54	99.54	99.49	99.49	99.54	99.46	99.46	99.46	99.74	99.54	98.88	98.61	99.68	99.54	99.93	99.67	98.82	99.75	99.75	98.82	99.72	98.67	99.75	99.7	99.75	99.75	97.89	98.47	99.75	99.7	99.75	99.7	99.66	99.7	98.77	99.54	99.54	98.06
02DC15	100	99.26	99.54		99.76	99.17	99.5	99.29	99.92	99.92	99.92	99.95	99.95	99.92	99.84	99.92	99.84	99.28	99.92	98.42	99.07	99.22	100	99.61	99.21	98.37	99.29	99.29	98.37	99.26	98.22	99.29	99.24	99.29	99.29	97.44	98.01	99.29	99.24	99.29	99.24	99.2	99.24	98.32	99.76	99.76	97.62
02DC16	99.76	99.26	99.54	99.76		99.17	99.55	99.35	99.84	99.84	99.84	99.71	99.71	99.84	99.76	99.68	99.76	99.28	99.84	98.42	98.83	99.22	99.76	99.58	99.21	98.37	99.29	99.29	98.37	99.26	98.22	99.29	99.24	99.29	99.29	97.44	98.01	99.29	99.24	99.29	99.24	99.2	99.24	98.32	100	100	97.62
02DC18	99.17	99.85	99.63	99.17	99.17		99.01	98.89	99.17	99.17	99.17	99.12	99.12	99.17	99.09	99.09	99.09	99.87	99.17	99.24	98.24	99.81	99.17	99.56	99.8	98.95	99.88	99.88	98.95	99.85	98.79	99.88	99.83	99.88	99.88	98.01	98.6	99.88	99.83	99.88	99.83	99.79	99.83	98.9	99.17	99.17	98.19
02DC21	99.5	99.11	99.38	99.5	99.55	99.01		99.21	99.58	99.58	99.58	99.45	99.45	99.58	99.5	99.42	99.5	99.12	99.58	98.41	98.57	99.07	99.5	99.45	99.05	98.22	99.13	99.13	98.22	99.11	98.06	99.13	99.09	99.13	99.13	97.28	97.86	99.13	99.08	99.13	99.08	99.04	99.08	98.16	99.55	99.55	97.47
02DC22	99.29	98.9	99.17	99.29	99.35	98.89	99.21		99.37	99.37	99.37	99.24	99.24	99.37	99.29	99.21	99.29	98.93	99.37	98.14	98.36	98.86	99.29	99.24	98.85	98.01	98.93	98.93	98.01	98.9	97.86	98.93	98.87	98.93	98.93	97.08	97.65	98.93	98.87	98.93	98.87	98.83	98.87	97.96	99.35	99.35	97.27
02DC24	99.92	99.26	99.54	99.92	99.84	99.17	99.58	99.37		100	100	99.87	99.87	100	99.92	99.84	99.92	99.28	100	98.42	98.99	99.22	99.92	99.61	99.21	98.37	99.29	99.29	98.37	99.26	98.22	99.29	99.24	99.29	99.29	97.44	98.01	99.29	99.24	99.29	99.24	99.2	99.24	98.32	99.84	99.84	97.62
03DC29	99.92	99.26	99.54	99.92	99.84	99.17	99.58	99.37	100		100	99.87	99.87	100	99.92	99.84	99.92	99.28	100	98.42	98.99	99.22	99.92	99.61	99.21	98.37	99.29	99.29	98.37	99.26	98.22	99.29	99.24	99.29	99.29	97.44	98.01	99.29	99.24	99.29	99.24	99.2	99.24	98.32	99.84	99.84	97.62
03DC35	99.92	99.26	99.54	99.92	99.84	99.17	99.58	99.37	100	100		99.87	99.87	100	99.92	99.84	99.92	99.28	100	98.42	98.99	99.22	99.92	99.61	99.21	98.37	99.29	99.29	98.37	99.26	98.22	99.29	99.24	99.29	99.29	97.44	98.01	99.29	99.24	99.29	99.24	99.2	99.24	98.32	99.84	99.84	97.62
06-1683	99.95	99.21	99.49	99.95	99.71	99.12	99.45	99.24	99.87	99.87	99.87		100	99.87	99.79	99.87	99.79	99.22	99.87	98.37	99.01	99.28	99.95	99.55	99.16	98.32	99.24	99.24	98.32	99.21	98.17	99.24	99.18	99.24	99.24	97.38	97.96	99.24	99.29	99.24	99.24	99.17	99.29	98.27	99.71	99.71	97.57
08-2626_L3	99.95	99.21	99.49	99.95	99.71	99.12	99.45	99.24	99.87	99.87	99.87	100		99.87	99.79	99.87	99.79	99.22	99.87	98.37	99.01	99.28	99.95	99.55	99.16	98.32	99.24	99.24	98.32	99.21	98.17	99.24	99.18	99.24	99.24	97.38	97.96	99.24	99.29	99.24	99.24	99.17	99.29	98.27	99.71	99.71	97.57
08DC60	99.92	99.26	99.54	99.92	99.84	99.17	99.58	99.37	100	100	100	99.87	99.87		99.92	99.84	99.92	99.28	100	98.42	98.99	99.22	99.92	99.61	99.21	98.37	99.29	99.29	98.37	99.26	98.22	99.29	99.24	99.29	99.29	97.44	98.01	99.29	99.24	99.29	99.24	99.2	99.24	98.32	99.84	99.84	97.62
09DC77	99.84	99.21	99.46	99.84	99.76	99.09	99.5	99.29	99.92	99.92	99.92	99.79	99.79	99.92		99.92	100	99.2	99.92	98.34	98.92	99.15	99.84	99.53	99.16	98.29	99.21	99.21	98.29	99.21	98.14	99.21	99.16	99.21	99.21	97.37	97.95	99.21	99.16	99.21	99.16	99.12	99.16	98.24	99.76	99.76	97.57
09DC78	99.92	99.21	99.46	99.92	99.68	99.09	99.42	99.21	99.84	99.84	99.84	99.87	99.87	99.84	99.92		99.92	99.2	99.84	98.34	99	99.15	99.92	99.53	99.16	98.29	99.21	99.21	98.29	99.21	98.14	99.21	99.16	99.21	99.21	97.37	97.95	99.21	99.16	99.21	99.16	99.12	99.16	98.24	99.68	99.68	97.57
09DC80	99.84	99.21	99.46	99.84	99.76	99.09	99.5	99.29	99.92	99.92	99.92	99.79	99.79	99.92	100	99.92		99.2	99.92	98.34	98.92	99.15	99.84	99.53	99.16	98.29	99.21	99.21	98.29	99.21	98.14	99.21	99.16	99.21	99.21	97.37	97.95	99.21	99.16	99.21	99.16	99.12	99.16	98.24	99.76	99.76	97.57
6BC	99.28	99.96	99.74	99.28	99.28	99.87	99.12	98.93	99.28	99.28	99.28	99.22	99.22	99.28	99.2	99.2	99.2		99.28	99.13	98.34	99.92	99.28	99.67	99.91	99.06	99.99	99.99	99.06	99.96	98.9	99.99	99.93	99.99	99.99	98.12	98.7	99.99	99.93	99.99	99.93	99.89	99.93	99	99.28	99.28	98.29
84-8471_1	99.92	99.26	99.54	99.92	99.84	99.17	99.58	99.37	100	100	100	99.87	99.87	100	99.92	99.84	99.92	99.28		98.42	98.99	99.22	99.92	99.61	99.21	98.37	99.29	99.29	98.37	99.26	98.22	99.29	99.24	99.29	99.29	97.44	98.01	99.29	99.24	99.29	99.24	99.2	99.24	98.32	99.84	99.84	97.62
84_55	98.42	99.1	98.88	98.42	98.42	99.24	98.41	98.14	98.42	98.42	98.42	98.37	98.37	98.42	98.34	98.34	98.34	99.13	98.42		97.49	99.06	98.42	98.81	99.05	98.2	99.13	99.13	98.2	99.1	98.05	99.13	99.07	99.13	99.13	97.26	97.84	99.13	99.07	99.13	99.07	99.03	99.07	98.15	98.42	98.42	97.45
99DC5	99.07	98.34	98.61	99.07	98.83	98.24	98.57	98.36	98.99	98.99	98.99	99.01	99.01	98.99	98.92	99	98.92	98.34	98.99	97.49		98.29	99.07	98.67	98.4	97.45	98.36	98.36	97.45	98.34	97.4	98.36	98.3	98.36	98.36	97.19	97.73	98.36	98.3	98.36	98.3	98.37	98.3	97.4	98.83	98.83	96.72
AMK	99.22	99.91	99.68	99.22	99.22	99.81	99.07	98.86	99.22	99.22	99.22	99.28	99.28	99.22	99.15	99.15	99.15	99.92	99.22	99.06	98.29		99.22	99.62	99.85	99	99.93	99.93	99	99.91	98.85	99.93	99.88	99.93	99.93	98.07	98.65	99.93	99.99	99.93	99.93	99.87	99.99	98.95	99.22	99.22	98.27
C19_98	100	99.26	99.54	100	99.76	99.17	99.5	99.29	99.92	99.92	99.92	99.95	99.95	99.92	99.84	99.92	99.84	99.28	99.92	98.42	99.07	99.22		99.61	99.21	98.37	99.29	99.29	98.37	99.26	98.22	99.29	99.24	99.29	99.29	97.44	98.01	99.29	99.24	99.29	99.24	99.2	99.24	98.32	99.76	99.76	97.62
CB7	99.61	99.66	99.93	99.61	99.58	99.56	99.45	99.24	99.61	99.61	99.61	99.55	99.55	99.61	99.53	99.53	99.53	99.67	99.61	98.81	98.67	99.62	99.61		99.6	98.76	99.68	99.68	98.76	99.66	98.6	99.68	99.63	99.68	99.68	97.82	98.4	99.68	99.63	99.68	99.63	99.59	99.63	98.71	99.58	99.58	98
CP3	99.21	99.92	99.67	99.21	99.21	99.8	99.05	98.85	99.21	99.21	99.21	99.16	99.16	99.21	99.16	99.16	99.16	99.91	99.21	99.05	98.4	99.85	99.21	99.6		98.99	99.92	99.92	98.99	99.92	98.94	99.92	99.87	99.92	99.92	98.17	98.76	99.92	99.87	99.92	99.87	99.93	99.87	98.94	99.21	99.21	98.28
CR009	98.37	99.04	98.82	98.37	98.37	98.95	98.22	98.01	98.37	98.37	98.37	98.32	98.32	98.37	98.29	98.29	98.29	99.06	98.37	98.2	97.45	99	98.37	98.76	98.99		99.07	99.07	100	99.04	98	99.07	99.02	99.07	99.07	97.22	97.8	99.07	99.02	99.07	99.02	98.98	99.02	98.1	98.37	98.37	97.41
Cal10	99.29	99.97	99.75	99.29	99.29	99.88	99.13	98.93	99.29	99.29	99.29	99.24	99.24	99.29	99.21	99.21	99.21	99.99	99.29	99.13	98.36	99.93	99.29	99.68	99.92	99.07		100	99.07	99.97	98.91	100	99.95	100	100	98.13	98.72	100	99.95	100	99.95	99.91	99.95	99.02	99.29	99.29	98.31
DD34	99.29	99.97	99.75	99.29	99.29	99.88	99.13	98.93	99.29	99.29	99.29	99.24	99.24	99.29	99.21	99.21	99.21	99.99	99.29	99.13	98.36	99.93	99.29	99.68	99.92	99.07	100		99.07	99.97	98.91	100	99.95	100	100	98.13	98.72	100	99.95	100	99.95	99.91	99.95	99.02	99.29	99.29	98.31
Fa_An	98.37	99.04	98.82	98.37	98.37	98.95	98.22	98.01	98.37	98.37	98.37	98.32	98.32	98.37	98.29	98.29	98.29	99.06	98.37	98.2	97.45	99	98.37	98.76	98.99	100	99.07	99.07		99.04	98	99.07	99.02	99.07	99.07	97.22	97.8	99.07	99.02	99.07	99.02	98.98	99.02	98.1	98.37	98.37	97.41
Frances	99.26	100	99.72	99.26	99.26	99.85	99.11	98.9	99.26	99.26	99.26	99.21	99.21	99.26	99.21	99.21	99.21	99.96	99.26	99.1	98.34	99.91	99.26	99.66	99.92	99.04	99.97	99.97	99.04		98.89	99.97	99.92	99.97	99.97	98.12	98.7	99.97	99.92	99.97	99.92	99.88	99.92	98.99	99.26	99.26	98.33
Ful127	98.22	98.89	98.67	98.22	98.22	98.79	98.06	97.86	98.22	98.22	98.22	98.17	98.17	98.22	98.14	98.14	98.14	98.9	98.22	98.05	97.4	98.85	98.22	98.6	98.94	98	98.91	98.91	98	98.89		98.91	98.86	98.91	98.91	97.17	97.75	98.91	98.86	98.91	98.86	98.93	98.86	97.95	98.22	98.22	97.25
GIMC_2003_Cps25SM	99.29	99.97	99.75	99.29	99.29	99.88	99.13	98.93	99.29	99.29	99.29	99.24	99.24	99.29	99.21	99.21	99.21	99.99	99.29	99.13	98.36	99.93	99.29	99.68	99.92	99.07	100	100	99.07	99.97	98.91		99.95	100	100	98.13	98.72	100	99.95	100	99.95	99.91	99.95	99.02	99.29	99.29	98.31
GIMC_2004_CpsAP23	99.24	99.92	99.7	99.24	99.24	99.83	99.09	98.87	99.24	99.24	99.24	99.18	99.18	99.24	99.16	99.16	99.16	99.93	99.24	99.07	98.3	99.88	99.24	99.63	99.87	99.02	99.95	99.95	99.02	99.92	98.86	99.95		99.95	99.95	98.08	98.66	99.95	99.89	99.95	99.89	99.85	99.89	98.96	99.24	99.24	98.25
GIMC_2005_CpsCP1	99.29	99.97	99.75	99.29	99.29	99.88	99.13	98.93	99.29	99.29	99.29	99.24	99.24	99.29	99.21	99.21	99.21	99.99	99.29	99.13	98.36	99.93	99.29	99.68	99.92	99.07	100	100	99.07	99.97	98.91	100	99.95		100	98.13	98.72	100	99.95	100	99.95	99.91	99.95	99.02	99.29	99.29	98.31
Horse_pl	99.29	99.97	99.75	99.29	99.29	99.88	99.13	98.93	99.29	99.29	99.29	99.24	99.24	99.29	99.21	99.21	99.21	99.99	99.29	99.13	98.36	99.93	99.29	99.68	99.92	99.07	100	100	99.07	99.97	98.91	100	99.95	100		98.13	98.72	100	99.95	100	99.95	99.91	99.95	99.02	99.29	99.29	98.31
M56	97.44	98.12	97.89	97.44	97.44	98.01	97.28	97.08	97.44	97.44	97.44	97.38	97.38	97.44	97.37	97.37	97.37	98.12	97.44	97.26	97.19	98.07	97.44	97.82	98.17	97.22	98.13	98.13	97.22	98.12	97.17	98.13	98.08	98.13	98.13		98.17	98.13	98.08	98.13	98.08	98.16	98.08	97.17	97.44	97.44	96.48
NJ1	98.01	98.7	98.47	98.01	98.01	98.6	97.86	97.65	98.01	98.01	98.01	97.96	97.96	98.01	97.95	97.95	97.95	98.7	98.01	97.84	97.73	98.65	98.01	98.4	98.76	97.8	98.72	98.72	97.8	98.7	97.75	98.72	98.66	98.72	98.72	98.17		98.72	98.66	98.72	98.66	98.73	98.66	97.74	98.01	98.01	97.06
RD1	99.29	99.97	99.75	99.29	99.29	99.88	99.13	98.93	99.29	99.29	99.29	99.24	99.24	99.29	99.21	99.21	99.21	99.99	99.29	99.13	98.36	99.93	99.29	99.68	99.92	99.07	100	100	99.07	99.97	98.91	100	99.95	100	100	98.13	98.72		99.95	100	99.95	99.91	99.95	99.02	99.29	99.29	98.31
Rostinovo-70	99.24	99.92	99.7	99.24	99.24	99.83	99.08	98.87	99.24	99.24	99.24	99.29	99.29	99.24	99.16	99.16	99.16	99.93	99.24	99.07	98.3	99.99	99.24	99.63	99.87	99.02	99.95	99.95	99.02	99.92	98.86	99.95	99.89	99.95	99.95	98.08	98.66	99.95		99.95	99.95	99.88	100	98.96	99.24	99.24	98.25
UGA	99.29	99.97	99.75	99.29	99.29	99.88	99.13	98.93	99.29	99.29	99.29	99.24	99.24	99.29	99.21	99.21	99.21	99.99	99.29	99.13	98.36	99.93	99.29	99.68	99.92	99.07	100	100	99.07	99.97	98.91	100	99.95	100	100	98.13	98.72	100	99.95		99.95	99.91	99.95	99.02	99.29	99.29	98.31
VS225	99.24	99.92	99.7	99.24	99.24	99.83	99.08	98.87	99.24	99.24	99.24	99.24	99.24	99.24	99.16	99.16	99.16	99.93	99.24	99.07	98.3	99.93	99.24	99.63	99.87	99.02	99.95	99.95	99.02	99.92	98.86	99.95	99.89	99.95	99.95	98.08	98.66	99.95	99.95	99.95		99.88	99.95	98.96	99.24	99.24	98.25
WC	99.2	99.88	99.66	99.2	99.2	99.79	99.04	98.83	99.2	99.2	99.2	99.17	99.17	99.2	99.12	99.12	99.12	99.89	99.2	99.03	98.37	99.87	99.2	99.59	99.93	98.98	99.91	99.91	98.98	99.88	98.93	99.91	99.85	99.91	99.91	98.16	98.73	99.91	99.88	99.91	99.88		99.88	98.92	99.2	99.2	98.22
WS_RT_E30	99.24	99.92	99.7	99.24	99.24	99.83	99.08	98.87	99.24	99.24	99.24	99.29	99.29	99.24	99.16	99.16	99.16	99.93	99.24	99.07	98.3	99.99	99.24	99.63	99.87	99.02	99.95	99.95	99.02	99.92	98.86	99.95	99.89	99.95	99.95	98.08	98.66	99.95	100	99.95	99.95	99.88		98.96	99.24	99.24	98.25
Zo_Pa	98.32	98.99	98.77	98.32	98.32	98.9	98.16	97.96	98.32	98.32	98.32	98.27	98.27	98.32	98.24	98.24	98.24	99	98.32	98.15	97.4	98.95	98.32	98.71	98.94	98.1	99.02	99.02	98.1	98.99	97.95	99.02	98.96	99.02	99.02	97.17	97.74	99.02	98.96	99.02	98.96	98.92	98.96		98.32	98.32	97.35
Ho_Re_lower	99.76	99.26	99.54	99.76	100	99.17	99.55	99.35	99.84	99.84	99.84	99.71	99.71	99.84	99.76	99.68	99.76	99.28	99.84	98.42	98.83	99.22	99.76	99.58	99.21	98.37	99.29	99.29	98.37	99.26	98.22	99.29	99.24	99.29	99.29	97.44	98.01	99.29	99.24	99.29	99.24	99.2	99.24	98.32		100	97.62
Ho_Re_upper	99.76	99.26	99.54	99.76	100	99.17	99.55	99.35	99.84	99.84	99.84	99.71	99.71	99.84	99.76	99.68	99.76	99.28	99.84	98.42	98.83	99.22	99.76	99.58	99.21	98.37	99.29	99.29	98.37	99.26	98.22	99.29	99.24	99.29	99.29	97.44	98.01	99.29	99.24	99.29	99.24	99.2	99.24	98.32	100		97.62
MN	97.62	98.33	98.06	97.62	97.62	98.19	97.47	97.27	97.62	97.62	97.62	97.57	97.57	97.62	97.57	97.57	97.57	98.29	97.62	97.45	96.72	98.27	97.62	98	98.28	97.41	98.31	98.31	97.41	98.33	97.25	98.31	98.25	98.31	98.31	96.48	97.06	98.31	98.25	98.31	98.25	98.22	98.25	97.35	97.62	97.62
																																				T
Table S6: Genetic distances (% identities) calculated from the nucleotide sequence alignment of 47 C. psittaci plasmids

## Sheet: TableS7_Strains+host organisms
Host organism	No. of strains	Strains (no. of scaffolds after reassembly)
Psittacine birds	10	03DC29 (1), UGA (6), 6BC (1), 84/55 (1), VS225 (1), 84-8471/1 (4), DD34 (4), CR009 (1), Mat116 (1), CB7 (44)
Other birds	11	08-2626_L3 (7), GR9 (1), WS-RT-E30 (1), Ful127 (1), 09DC77 (2), 09DC78 (2), 09DC79 (3), 09DC80 (2), CB3 (28), CP3 (1), NJ1 (1)
Human	13	06-1683 (6), 08DC60 (1), Fa_An (7), Fr_Da (6), GIMC 2003:Cps25SM (1), GIMC 2004:CpsAP23 (1), GIMC 2005:CpsCP1 (1), Ho_Re_upper (2), Ho_Re_lower (3), Po_An (4), Zo_Pa (5), Frances (1), MN/CPMN (1)
Cattle	12	02DC14 (1), 02DC15 (1), 02DC16 (1), 02DC18 (1), 02DC21 (1), 02DC22 (1), 02DC23 (1), 02DC24 (1), 03DC35 (1), AMK (1), Rostinovo-70 (1), WC (1)
Horse	6	10652_placenta (8), 8882_foetus (19), 8882_placenta (16), 9945_foetus (7), 99DC5 (1), Horse_pl (1)
Rodents	4	Cal10 (3), M56 (1), C6/98 (2), 04DC42 (1)
Sheep	2	C1/97 (5), C19/98 (1)
Swine	2	01DC11 (1), 01DC12 (1)
Others	1	RD1 (1)
Table S7: C. psittaci strains and host organisms
